# Supplementary material for: The complete mitochondrial genome and phylogenetic analysis of Festuca pratensis
Source: Front Plant Sci. 2026 May 13;17:1850006. doi: 10.3389/fpls.2026.1850006 (PMC13212094; doi:10.3389/fpls.2026.1850006)
Supplement: Supplementary file 1 [file Table1.xlsx]

## Sheet: Table S1
Table S1 GenBank accession numbers of plant sampled in this study
Name	GenBank accessions	Size (bp)	GC(%)
Aegilops cylindrica	OV788894.2	422440	44.26
Aegilops longissima	KJ078648.1	399005	44.19
Aegilops speltoides	NC_022666.1	476091	44.43
Aegilops tauschii	OV788895.2	415497	44.31
Aegilops umbellulata	PP885439.1	444,989	44.19
Agropyron cristatum	PP503006.1	381065	44.28
Agrostis stolonifera	NC_082434.1	560800	44.07
Avena longiglumis	NC_072961.1	548445	44.05
Eleusine indica	NC_040989.1	520691	43.3
Elymus magellanicus	OQ086977.1	583450	42.27
Fargesia qinlingensis	PP885440.1	398247	44.15
Festuca pratensis	PZ250838, PZ250839	449613	44.23	This study
Hierochloe odorata	OZ243092.1	537001	44.29
Hordeum vulgare subsp. Spontaneum	MN127982.1	525599	44.23
Hordeum vulgare subsp. vulgare	MN127979.1	525599	44.23
Hygroryza aristata	PP534167.1	587847	43.63
Indocalamus tessellatus	PQ456900.1	623094	44.05
Lolium perenne	JX999996.1	678580	44.05
Nassella tenuissima	PQ576941.1	424371	44.37
Oryza minuta	NC_029816.1	515022	44.04
Oryza rufipogon	NC_013816.1	559045	44.04
Oryza sativa Indica	NC_007886.1	491515	43.84
Oryza sativa Japonica	NC_011033.1	490520	43.85
Paspalum vaginatum	NC_086594.1	504515	43.8
Pennisetum giganteum	PQ768538.1	491311	43.81
Phragmites australis	PP916046.1	501059	43.6
Poa chaixii	OZ173748.1	481622	44.37
Poa pratensis	NC_077587.1	447463	44.41
Polypogon viridis	OZ174321.1	610724	44.17
Sorghum bicolor	NC_008360.1	468628	43.73
Sorghum bicolor subsp. Drummondii	MZ506736.1	449028	43.69
Thinopyrum obtusiflorum	OK120846.1	390725	44.39
Tripidium ravennae	PP666879.1	512514	43.43
Tripidium rufipilum	PP666877.1	442758	43.72
Triticum aestivum cultivar Chinese Yumai	NC_036024.1	452526	44.35
Triticum timopheevii	NC_022714.1	443419	44.35
Triticum turgidum subsp. Durum	KJ078649.1	451678	44.36
Triticum urartu	OV782725.2	392977	44.34
Zea luxurians	NC_008333.1	539368	43.93
Zea mays subsp. Mays	NC_007982.1	569630	43.93
Zea perennis	NC_008331.1	570354	43.88
Arabidopsis thaliana	NC_037304.1	366924	44.77	Outgroup
Glycine max	NC_020455.1	402558	45.03

## Sheet: Table S2
Table S2 Gene composition in the Festuca pratensis mitogenome
Category	Group of genes	Gene name
Core genes	ATP synthase	atp1, atp4, atp6, atp8, atp9
	Cytochrome c biogenesis	ccmB, ccmC, ccmFc*, ccmFn
	Ubiquinol cytochrome c reductase	cob
	Cytochrome c oxidase	cox1, cox2*, cox3
	Maturases	matR
Variable genes	NADH dehydrogenase	nad1****, nad2****, nad3, nad4***, nad4L, nad5****, nad6, nad7****, nad9
	Ribosomal proteins (LSU)	rpl16, rpl5
	Ribosomal proteins (SSU)	#rps14, rps1, rps12, rps13, rps3*, rps4, rps7
	Succinate dehydrogenase	#sdh4
rRNA genes	Ribosomal RNAs	rrn18(2), rrn26, rrn5(2)
tRNA genes	Transfer RNAs	trnC-GCA, trnD-GTC(2), trnE-TTC, trnF-GAA, trnH-GTG, trnK-TTT, trnM-CAT(3), trnN-GTT, trnP-TGG(2), trnQ-TTG, trnS-GCT, trnS-GGA, trnS-TGA, trnW-CCA, trnY-GTA
Notes: *:intron number; #Gene: Pseudo gene; Gene(2): Number of copies of multi-copy genes.

## Sheet: Table S3
Table S3 The start codon and stop codon information of Festuca pratensis mitochondrial gene
Group of genes	Gene name	Length	Start codon	Stop codon	Amino acid
ATP synthase	atp1	1530	ATG	TGA	510
	atp4	609	ATG	TAG	203
	atp6	999	ATG	TAA	333
	atp8	468	ATG	TAA	156
	atp9	225	ATG	TGA	75
Cytohrome c biogenesis	ccmB	621	ATG	TGA	207
	ccmC	723	ATG	TAG	241
	ccmFc	1314	ATG	CGA(TGA)	438
	ccmFn	1728	ATG	TAG	576
Ubichinol cytochrome c reductase	cob	1182	ATG	TGA	394
Cytochrome c oxidase	cox1	1578	ATG	TAG	526
	cox2	783	ATG	TAA	261
	cox3	798	ATG	TGA	266
Maturases	matR	1977	ATG	TAG	659
Transport membrance protein	mttB	348	ATG	TAG	116
NADH dehydrogenase	nad1	978	ACG(ATG)	TAA	326
	nad2	1467	ATG	TAA	489
	nad3	357	ATG	TAA	119
	nad4	1488	ATG	TGA	496
	nad4L	303	ACG(ATG)	TAA	101
	nad5	2013	ATG	TAA	671
	nad6	681	ATG	TAA	227
	nad7	1185	ATG	TAG	395
	nad9	573	ATG	TAA	191
Ribosomal proteins (LSU)	rpl16	516	ATG	TAA	172
	rpl5	507	ATG	TGA	169
Ribosomal proteins (SSU)	rps1	633	ATG	TGA	211
	rps12	378	ATG	TGA	126
	rps13	351	ATG	TGA	117
	rps3	1635	ATG	TAA	545
	rps4	1035	ATG	TAA	345
	rps7	447	ATG	TAA	149
Ribosomal RNAs	rrn18	1966
	rrn18	1966
	rrn26	3465
	rrn5	125
	rrn5	125
Transfer RNAs	trnC-GCA	71
	trnD-GTC	74
	trnD-GTC	74
	trnE-TTC	75
	trnF-GAA	73
	trnH-GTG	74
	trnK-TTT	73
	trnM-CAT	73
	trnM-CAT	74
	trnM-CAT	74
	trnN-GTT	72
	trnP-TGG	75
	trnP-TGG	74
	trnQ-TTG	72
	trnS-GCT	88
	trnS-GGA	87
	trnS-TGA	87
	trnW-CCA	74
	trnY-GTA	83

## Sheet: Table S4
Table S4 Size of introns and exons in split genes in Festuca pratensis mitogenome
Gene Name	Sequence type	Start	End	Strand	Length
atp4	exon1	244678	245286	+	609
atp6	exon1	313129	314127	+	999
atp8	exon1	25666	26133	+	468
atp9	exon1	96593	96817	-	225
ccmB	exon1	159452	160072	+	621
ccmC	exon1	352033	352755	-	723
ccmFc	intron	40521	41518	-	998
ccmFc	exon1	41519	42274	-	756
ccmFc	exon2	39963	40520	-	558
cob	exon1	329531	330712	-	1182
cox1	exon1	44712	46289	-	1578
cox2	exon1	288528	288915	+	388
cox2	exon2	290201	290595	+	395
cox2	intron	288916	290200	+	1285
cox3	exon1	120459	121256	+	798
mttB	exon1	79580	79927	-	348
nad1	exon1	181112	181499	+	388
nad1	exon2	315597	315676	+	80
nad1	exon3	317087	317278	+	192
nad1	exon4	348850	348907	+	58
nad1	exon5	2	22351	-	22350
nad1	intron1	181500	315596	+	134097
nad1	intron2	315677	317086	+	1410
nad1	intron3	317279	348849	+	31571
nad1	intron4	348908	1	+	-348906
nad2	intron1	33837	35070	-	1234
nad2	intron2	58486	33444	-	-25041
nad2	intron3	55920	58324	-	2405
nad2	intron4	53948	55346	-	1399
nad2	exon1	35071	35223	-	153
nad2	exon2	33445	33836	-	392
nad2	exon3	58325	58485	-	161
nad2	exon4	55347	55919	-	573
nad2	exon5	53760	53947	-	188
nad3	exon1	154318	154674	+	357
nad4	intron1	10885	11912	-	1028
nad4	intron2	7750	10369	-	2620
nad4	intron3	4533	7327	-	2795
nad4	exon1	11913	12373	-	461
nad4	exon2	10370	10884	-	515
nad4	exon3	7328	7749	-	422
nad4	exon4	4443	4532	-	90
nad4L	exon1	239398	239700	+	303
nad5	exon1	207851	208079	+	229
nad5	exon2	208942	210158	+	1217
nad5	exon3	2	21967	-	21966
nad5	exon4	325510	325903	+	394
nad5	exon5	326838	326988	+	151
nad5	intron1	208080	208941	+	862
nad5	intron2	210159	1	+	-210157
nad5	intron3	21968	21987	+	20
nad5	intron4	325511	325902	+	392
nad6	exon1	349952	350632	+	681
nad7	exon1	102149	102291	+	143
nad7	exon2	103095	103163	+	69
nad7	exon3	104476	104942	+	467
nad7	exon4	105941	106184	+	244
nad7	exon5	107894	108155	+	262
nad7	intron1	102292	103094	+	803
nad7	intron2	103164	104475	+	1312
nad7	intron3	104943	105940	+	998
nad7	intron4	106185	107893	+	1709
nad9	exon1	59959	60531	-	573
rpl16	exon1	119333	119848	+	516
rpl5	exon1	332049	332555	-	507
rps12	exon1	154719	155096	+	378
rps13	exon1	314288	314638	+	351
rps3	exon1	116834	116908	+	75
rps3	exon2	117841	119400	+	1560
rps3	intron	116909	117840	+	932
rps7	exon1	26458	26904	+	447
rrn18	exon1	166399	168364	+	1966
rrn18-2	exon1	363991	365956	+	1966
rrn26	exon1	257740	261204	+	3465
rrn5	exon1	168477	168601	+	125
rrn5-2	exon1	366069	366193	+	125
trnC-GCA	exon1	109929	109999	-	71
trnD-GTC	exon1	229915	229988	-	74
trnD-GTC-2	exon1	247121	247194	+	74
trnF-GAA	exon1	192568	192640	-	73
trnH-GTG	exon1	284342	284415	-	74
trnM-CAT	exon1	214564	214636	-	73
trnM-CAT-2	exon1	230332	230405	+	74
trnM-CAT-3	exon1	270660	270733	+	74
trnN-GTT	exon1	229202	229273	+	72
trnP-TGG	exon1	179843	179917	+	75
trnQ-TTG	exon1	337555	337626	-	72
trnS-GCT	exon1	153714	153801	+	88
trnS-GGA	exon1	144487	144573	-	87
trnS-TGA	exon1	200545	200631	+	87
trnY-GTA	exon1	59131	59213	-	83

## Sheet: Table S5
Table S5 Microsatellite repeats in Festuca pratensis mitochondrial genomes
SSR No.	Chr	Structure of SSR Repeats	Size	Start	End	Location
1	Chr1	T	10	948	957	IGS(rrn5,nad4)
2	Chr1	CAT	4	1654	1665	IGS(rrn5,nad4)
3	Chr1	A	11	6341	6351	IGS(rrn5,nad4)
4	Chr1	A	10	17475	17484	IGS(nad4,atp8)
5	Chr1	ACCTT	4	25055	25074	IGS(nad4,atp8)
6	Chr1	TAA	4	25749	25760	IGS(atp8,rps7)
7	Chr1	GA	5	27712	27721	IGS(rps7,nad2)
8	Chr1	A	10	30503	30512	IGS(rps7,nad2)
9	Chr1	GCCC	3	34508	34519	IGS(nad2,ccmFc)
10	Chr1	T	10	35935	35944	IGS(nad2,ccmFc)
11	Chr1	T	11	42577	42587	IGS(ccmFc,cox1)
12	Chr1	A	10	53579	53588	IGS(cox1,nad2)
13	Chr1	AG	7	57063	57076	IGS(cox1,nad2)
14	Chr1	AT	5	66949	66958	IGS(nad9,mttB)
15	Chr1	GTTGT	3	68509	68523	IGS(nad9,mttB)
16	Chr1	TGAAC	3	68916	68930	IGS(nad9,mttB)
17	Chr1	AAGA	3	70967	70978	IGS(nad9,mttB)
18	Chr1	CT	5	77159	77168	IGS(nad9,mttB)
19	Chr1	TTTC	3	86386	86397	IGS(mttB,atp9)
20	Chr1	TTAA	3	94210	94221	IGS(mttB,atp9)
21	Chr1	TTTA	3	98606	98617	IGS(atp9,nad7)
22	Chr1	ACTG	3	101965	101976	IGS(atp9,nad7)
23	Chr1	T	10	103803	103812	IGS(atp9,nad7)
24	Chr1	TCT	4	104056	104067	IGS(atp9,nad7)
25	Chr1	A	10	108455	108464	IGS(nad7,trnC-GCA)
26	Chr1	T	10	109184	109193	IGS(nad7,trnC-GCA)
27	Chr1	CATT	3	117971	117982	IGS(trnC-GCA, rps3)
28	Chr1	A	10	118019	118028	IGS(trnC-GCA, rps3)
29	Chr1	AATAAG	3	120069	120086	IGS(rpl16-cox3)
30	Chr1	A	10	132761	132770	IGS(cox3,trnS-GGA)
31	Chr1	ACCTT	4	140341	140360	IGS(cox3,trnS-GGA)
32	Chr1	T	10	143974	143983	IGS(cox3,trnS-GGA)
33	Chr1	T	12	144346	144357	IGS(cox3,trnS-GGA)
34	Chr1	GGC	4	151224	151235	IGS(trnS,GGA,trnS-GCT)
35	Chr1	A	11	156707	156717	IGS(rps12,ccmB)
36	Chr1	TC	5	157440	157449	IGS(rps12,ccmB)
37	Chr1	AATG	3	168801	168812	IGS(rrn5,trnP-TGG)
38	Chr1	AATG	3	169164	169175	IGS(rrn5,trnP-TGG)
39	Chr1	ACA	4	171513	171524	IGS(rrn5,trnP-TGG)
40	Chr1	TTGA	3	175680	175691	IGS(rrn5,trnP-TGG)
41	Chr1	AATG	3	179200	179211	IGS(rrn5,trnP-TGG)
42	Chr1	A	10	181687	181696	IGS(trnP-TGG,trnF-GAA)
43	Chr1	T	11	181777	181787	IGS(trnP-TGG,trnF-GAA)
44	Chr1	T	12	184917	184928	IGS(trnP-TGG,trnF-GAA)
45	Chr1	TTCAT	3	185039	185053	IGS(trnP-TGG,trnF-GAA)
46	Chr1	GTTT	3	193164	193175	IGS(trnF-GAA,trnS-TGA)
47	Chr1	T	10	193173	193182	IGS(trnF-GAA,trnS-TGA)
48	Chr1	TTG	4	193219	193230	IGS(trnF-GAA,trnS-TGA)
49	Chr1	GATT	3	193763	193774	IGS(trnF-GAA,trnS-TGA)
50	Chr1	AGAA	3	193796	193807	IGS(trnF-GAA,trnS-TGA)
51	Chr1	TC	5	196953	196962	IGS(trnF-GAA,trnS-TGA)
52	Chr1	AG	5	199088	199097	IGS(trnF-GAA,trnS-TGA)
53	Chr1	AGT	5	199909	199923	IGS(trnF-GAA,trnS-TGA)
54	Chr1	CAG	4	201992	202003	IGS(trnS-TGA,trnM-CAT)
55	Chr1	T	10	207826	207835	IGS(trnS-TGA,trnM-CAT)
56	Chr1	GAAA	3	210955	210966	IGS(nad5,trnM-CAT)
57	Chr1	T	10	222630	222639	IGS(trnM-CAT,trnN-GTT)
58	Chr1	AG	5	226007	226016	IGS(trnM-CAT,trnN-GTT)
59	Chr1	AT	6	226716	226727	IGS(trnM-CAT,trnN-GTT)
60	Chr1	GGAT	3	229587	229598	IGS(trnN-GTT,trnD-GTC)
61	Chr1	TA	6	231845	231856	IGS(trnM-CAT,nad4L)
62	Chr1	TC	5	233873	233882	IGS(trnM-CAT,nad4L)
63	Chr1	ACA	4	237313	237324	IGS(trnM-CAT,nad4L)
64	Chr1	AAAG	3	238671	238682	IGS(trnM-CAT,nad4L)
65	Chr1	TAAA	3	240086	240097	IGS(nad4L,atp4)
66	Chr1	T	11	242314	242324	IGS(nad4L,atp4)
67	Chr1	T	10	246957	246966	IGS(atp4,trnD-GTC)
68	Chr1	TCTT	3	247200	247211	IGS(trnD-GTC,rrn26)
69	Chr1	T	10	251113	251122	IGS(trnD-GTC,rrn26)
70	Chr1	T	12	254794	254805	IGS(trnD-GTC,rrn26)
71	Chr1	AATG	3	261338	261349	IGS(rrn26,trnM-CAT)
72	Chr1	AATG	3	261351	261362	IGS(rrn26,trnM-CAT)
73	Chr1	TG	6	262132	262143	IGS(rrn26,trnM-CAT)
74	Chr1	TAATCA	3	267836	267853	IGS(rrn26,trnM-CAT)
75	Chr1	AAGA	3	268124	268135	IGS(rrn26,trnM-CAT)
76	Chr1	GGCA	3	269227	269238	IGS(rrn26,trnM-CAT)
77	Chr1	ATTA	3	269595	269606	IGS(rrn26,trnM-CAT)
78	Chr1	A	10	284563	284572	IGS(trnH-GTG,cox2)
79	Chr1	A	10	285660	285669	IGS(trnH-GTG,cox2)
80	Chr1	TCGC	3	290660	290671	IGS(cox2,atp6)
81	Chr1	T	10	294674	294683	IGS(cox2,atp6)
82	Chr1	AT	5	300903	300912	IGS(cox2,atp6)
83	Chr1	A	10	301921	301930	IGS(cox2,atp6)
84	Chr1	ATT	4	302197	302208	IGS(cox2,atp6)
85	Chr1	CA	6	311287	311298	IGS(cox2,atp6)
86	Chr1	CTTG	3	321689	321700	IGS(nad1,cob)
87	Chr1	AG	5	322714	322723	IGS(nad1,cob)
88	Chr1	CAAA	3	324514	324525	IGS(nad1,cob)
89	Chr1	T	10	326462	326471	IGS(nad1,cob)
90	Chr1	T	10	348869	348878	IGS(trnQ-TTG,nad1)
91	Chr1	G	11	349101	349111	IGS(trnQ-TTG,nad1)
92	Chr1	T	11	350765	350775	IGS(nad6,ccmC)
93	Chr1	TTGGAA	3	353420	353437	IGS(ccmC,rrn18)
94	Chr1	AGGTGG	3	356737	356754	IGS(ccmC,rrn18)
95	Chr1	TTTC	3	357866	357877	IGS(ccmC,rrn18)
96	Chr1	TTC	4	359210	359221	IGS(ccmC,rrn18)
97	Chr1	A	14	360687	360700	IGS(ccmC,rrn18)
98	Chr1	TA	5	360981	360990	IGS(ccmC,rrn18)
99	Chr1	AATG	3	366393	366404	IGS(rrn5,nad4)
100	Chr1	AATG	3	366756	366767	IGS(rrn5,nad4)
101	Chr1	ACA	4	369105	369116	IGS(rrn5,nad4)
102	Chr1	TTGA	3	373272	373283	IGS(rrn5,nad4)
103	Chr1	AATG	3	376792	376803	IGS(rrn5,nad4)
104	Chr2	TCGT	3	2347	2358	IGS(atp1,nad5)
105	Chr2	ATAA	3	4097	4108	IGS(atp1,nad5)
106	Chr2	ATTGA	3	5032	5046	IGS(atp1,nad5)
107	Chr2	AGTAT	8	20974	21013	IGS(atp1,nad5)
108	Chr2	TCAT	3	22784	22795	IGS(nad1,matR)
109	Chr2	TTCT	3	25151	25162	IGS(matR,rps1)
110	Chr2	CATAA	3	29398	29412	IGS(ccmFn)
111	Chr2	A	12	32395	32406	IGS(ccmFn,rps4)
112	Chr2	T	11	35300	35310	IGS(ccmFn,rps4)
113	Chr2	T	13	36077	36089	IGS(ccmFn,rps4)
114	Chr2	T	10	36310	36319	IGS(ccmFn,rps4)
115	Chr2	T	10	36612	36621	IGS(ccmFn,rps4)
116	Chr2	A	11	36953	36963	IGS(ccmFn,rps4)
117	Chr2	TAG	4	39237	39248	IGS(ccmFn,rps4)
118	Chr2	TC	5	57384	57393	IGS(trnE-TTC,trnW-CCA)
119	Chr2	T	10	58295	58304	IGS(trnP-TGG,trnK-TTT)
120	Chr2	AAAC	3	62250	62261	IGS(trnK-TTT,atp1)
121	Chr2	TCTT	3	71083	71094	IGS(trnK-TTT,atp1)

## Sheet: Table S6
Table S6 Distribution of SSRs in Festuca pratensis mitochondrial genome
SSR type	Repeats	Number of SSRs	Total
Monomer	A/T	40	41
	C/G	1
Dimer	AC/GT	2	17
	AG/CT	10
	AT/AT	5
Trimer	AAC/GTT	4	13
	AAG/CTT	2
	AAT/ATT	2
	ACT/AGT	2
	AGC/CTG	1
	ATC/ATG	1
	CCG/CGG	1
Tetramer	AAAC/GTTT	3	38
	AAAG/CTTT	10
	AAAT/ATTT	3
	AACG/CGTT	1
	AAGC/CTTG	1
	AATC/ATTG	3
	AATG/ATTC	10
	AATT/AATT	2
	ACTG/AGTC	1
	AGCG/CGCT	1
	AGGC/CCTG	1
	ATCC/ATGG	1
	CCCG/CGGG	1
Pentamer	AAATG/ATTTC	1	8
	AACAC/GTGTT	1
	AACAT/ATGTT	1
	AACTG/AGTTC	1
	AAGGT/ACCTT	2
	AATTC/AATTG	1
	ACTAT/AGTAT	1
Hexamer	AAGAAT/ATTCTT	1	4
	AATCAT/ATGATT	1
	AATTCC/AATTGG	1
	ACCTCC/AGGTGG	1
Total			121

## Sheet: Table S7
Table S7 Dispersed repeats in Festuca pratensis mitochondrial genomes
Chr	Chr	No.	Alignment length	The starting site of the first part	The ending site of the first part	Type	Similarity	The starting site of the second part	The ending site of the second part	E-value	Location
chr1	chr1	1	14522	362769	377290	F	100	165177	179698	0	rrn18,rrn5;rrn18,rrn5
chr1	chr1	2	13206	127480	140685	F	100	12194	25399	0	IGS(cox3,trnS-GGA);IGS(nad4,atp8)
chr1	chr1	3	1801	235725	237525	F	99.944	169925	171725	0	IGS(trnM-CAU,atp4);IGS(rrn5,trnP-UGG)
chr1	chr1	4	1801	367517	369317	F	99.944	235725	237525	0	IGS(rrn5,nad4);IGS(trnM-CAU,atp4)
chr1	chr1	5	323	349848	350170	F	98.142	238335	238657	2.21e-159	IGS(nad1,nad6);IGS(trnM-CAU,atp4)
chr1	chr1	6	180	312602	312765	F	87.222	288348	288526	1.55e-46	IGS(cox2,atp6);IGS(trnH-GUG,cox2)
chr1	chr1	7	165	345973	346136	F	79.394	115538	115700	9.6e-24	IGS(trnQ-UUG,nad1);IGS(trnC-GCA,rps3)
chr1	chr1	8	139	245261	245399	F	95.683	160198	160335	1.53e-56	atp4;IGS(ccmB,rrn18)
chr1	chr1	9	111	288414	288518	F	92.793	26268	26378	1.57e-36	IGS(trnH-GUG,cox2);IGS(atp8,rps7)
chr1	chr1	10	110	350497	350606	F	94.545	193017	193126	5.62e-41	IGS(nad6,ccmC);IGS(trnF-GAA,trnS-UGA)
chr1	chr1	11	109	312657	312754	F	83.486	26268	26375	4.5e-17	IGS(cox2,atp6);IGS(atp8,rps7)
chr1	chr1	12	105	261257	261360	F	91.429	168712	168814	4.41e-32	IGS(rrn26,trnM-CAU);IGS(rrn5,trnP-UGG)
chr1	chr1	13	105	366304	366406	F	91.429	261257	261360	4.41e-32	IGS(rrn5,nad4);IGS(rrn26,trnM-CAU)
chr1	chr1	14	90	169919	170008	F	100	2983	3072	7.27e-40	IGS(rrn5,trnP-UGG);IGS(rrn5,nad4)
chr1	chr1	15	90	367511	367600	F	100	2983	3072	7.27e-40	IGS(rrn5,nad4);IGS(rrn5,nad4)
chr1	chr1	16	84	235725	235808	F	100	2989	3072	1.57e-36	IGS(trnM-CAU,atp4);IGS(nad4,atp8)
chr1	chr1	17	79	291135	291212	F	98.734	246606	246684	1.58e-31	IGS(cox2,atp6);IGS(atp4,trnD-GUC)
chr1	chr1	18	73	312682	312754	F	80.822	244591	244662	1.64e-06	IGS(cox2,atp6);IGS(trnM-CAU,atp4)
chr1	chr1	19	68	232585	232652	F	98.529	152808	152875	5.74e-26	IGS(trnM-CAU,atp4);IGS(trnS-GGA,trnS-GCU)
chr1	chr1	20	68	117400	117464	F	82.353	103565	103632	1.64e-06	rps3(intron);IGS(atp9,nad7)
chr1	chr1	21	66	154087	154152	F	98.485	152810	152875	7.42e-25	IGS(trnS-GCU,rps12);IGS(trnS-GGA,trnS-GCU)
chr1	chr1	22	65	232588	232652	F	98.462	154088	154152	2.67e-24	IGS(trnM-CAU,atp4);IGS(trnS-GCU,rps12)
chr1	chr1	23	64	312411	312474	F	100	39610	39673	2.06e-25	IGS(cox2,atp6);IGS(nad2,ccmFc)
chr1	chr1	24	64	314650	314712	F	84.375	292808	292867	4.56e-07	IGS(rps13,nad1);IGS(cox2,atp6)
chr1	chr1	25	62	208492	208553	F	98.387	117401	117462	1.24e-22	IGS(trnS-UGA,nad5);rps3(intron)
chr1	chr1	26	58	288007	288064	F	100	239771	239828	4.47e-22	IGS(trnH-GUG,cox2);IGS(trnM-CAU,atp4)
chr1	chr1	27	57	117651	117703	F	85.965	104354	104408	1.64e-06	rps3(intron);IGS(atp9,nad7)
chr1	chr1	28	51	58659	58709	F	90.196	40738	40788	7.58e-10	IGS(cox1,nad2);ccmFc(intron)
chr1	chr1	29	49	270501	270548	F	95.918	40741	40789	3.5e-13	IGS(rrn26,trnM-CAU);ccmFc(intron)
chr1	chr1	30	44	178859	178902	F	100	178816	178859	2.71e-14	IGS(rrn5,trnP-UGG);IGS(rrn5,trnP-UGG)
chr1	chr1	31	44	376451	376494	F	100	178816	178859	2.71e-14	IGS(rrn5,nad4);IGS(rrn5,trnP-UGG)
chr1	chr1	32	44	376408	376451	F	100	178859	178902	2.71e-14	IGS(rrn5,nad4);IGS(rrn5,trnP-UGG)
chr1	chr1	33	44	376451	376494	F	100	376408	376451	2.71e-14	IGS(rrn5,nad4);IGS(rrn5,nad4)
chr1	chr1	34	44	232615	232658	F	95.455	46385	46428	5.86e-11	IGS(trnM-CAU,atp4);IGS(cox1,trnY-GUA)
chr1	chr1	35	42	259720	259761	F	100	167701	167742	3.5e-13	rrn26;rrn18
chr1	chr1	36	42	365293	365334	F	100	259720	259761	3.5e-13	rrn18;rrn26
chr1	chr1	37	42	97481	97522	F	97.619	36950	36991	1.63e-11	IGS(atp9,nad7);IGS(nad2,ccmFc)
chr1	chr1	38	41	154115	154155	F	95.122	46385	46425	2.73e-09	IGS(trnS-GCU,rps12);IGS(cox1,trnY-GUA)
chr1	chr1	39	39	179173	179211	F	100	169137	169175	1.63e-11	IGS(rrn5,trnP-UGG);IGS(rrn5,trnP-UGG)
chr1	chr1	40	39	376765	376803	F	100	169137	169175	1.63e-11	IGS(rrn5,nad4);IGS(rrn5,trnP-UGG)
chr1	chr1	41	39	366729	366767	F	100	179173	179211	1.63e-11	IGS(rrn5,nad4);IGS(rrn5,trnP-UGG)
chr1	chr1	42	39	376765	376803	F	100	366729	366767	1.63e-11	IGS(rrn5,nad4);IGS(rrn5,nad4)
chr1	chr1	43	38	152838	152875	F	97.368	46385	46422	2.73e-09	IGS(trnS-GGA,trnS-GCU);IGS(cox1,trnY-GUA)
chr1	chr1	44	36	290601	290636	F	97.222	26217	26252	3.53e-08	IGS(cox2,atp6);IGS(atp8,rps7)
chr1	chr1	45	36	306505	306539	F	94.444	253427	253462	5.9e-06	IGS(cox2,atp6);IGS(trnD-GUC,rrn26)
chr1	chr1	46	34	269806	269839	F	100	228778	228811	9.81e-09	IGS(rrn26,trnM-CAU);IGS(trnM-CAU,trnN-GUU)
chr1	chr1	47	34	313299	313332	F	97.059	313251	313284	4.56e-07	atp6;atp6
chr1	chr1	48	34	356215	356248	F	97.059	356182	356215	4.56e-07	IGS(ccmC,rrn18);IGS(ccmC,rrn18)
chr1	chr1	49	33	71520	71552	F	100	71483	71515	3.53e-08	IGS(nad9,mttB);IGS(nad9,mttB)
chr1	chr1	50	33	263882	263914	F	96.97	78358	78390	1.64e-06	IGS(rrn26,trnM-CAU);IGS(nad9,mttB)
chr1	chr1	51	31	270753	270783	F	100	121073	121103	4.56e-07	IGS(trnM-CAU,trnH-GUG);cox3
chr1	chr2	52	122	1807	1923	F	88.525	2231	2349	4.41e-32	IGS(rrn5,nad4);IGS(atp1,matR)
chr1	chr2	53	100	79017	79115	F	85	14622	14720	7.48e-20	IGS(nad9,mttB);IGS(atp1,matR)
chr1	chr2	54	88	308623	308709	F	96.591	14703	14789	3.41e-33	IGS(cox2,atp6);IGS(atp1,matR)
chr1	chr2	55	55	10952	11005	F	87.273	22666	22720	3.53e-08	IGS(nad4,atp8);IGS(atp1,matR)
chr1	chr2	56	51	312567	312617	F	88.235	8957	9007	3.53e-08	IGS(cox2,atp6);IGS(atp1,matR)
chr1	chr2	57	49	96454	96501	F	87.755	22458	22504	5.9e-06	IGS(mttB,atp9);IGS(atp1,matR)
chr1	chr2	58	46	210472	210517	F	93.478	27752	27797	2.11e-10	IGS(nad5,trnM-CAU);IGS(matR,rps1)
chr1	chr2	59	40	361246	361285	F	92.5	40803	40841	1.64e-06	IGS(ccmC,rrn18);IGS(trnE-UUC,trnW-CCA)
chr1	chr2	60	39	157463	157501	F	100	4242	4280	1.63e-11	IGS(rps12,ccmB);IGS(atp1,matR)
chr1	chr2	61	33	339611	339643	F	100	61052	61084	3.53e-08	IGS(trnQ-UUG,nad1);IGS(trnK-UUU,atp1)
chr1	chr2	62	32	149612	149643	F	100	8863	8894	1.27e-07	IGS(trnS-GGA,trnS-GCU);IGS(atp1,matR)
chr1	chr2	63	32	339936	339967	F	100	61326	61357	1.27e-07	IGS(trnQ-UUG,nad1);IGS(trnK-UUU,atp1)
chr2	chr1	64	47	28567	28611	F	87.234	86337	86383	4.07e-06	IGS(matR,rps1);IGS(mttB,atp9)
chr1	chr1	65	341	257277	257617	P	99.707	232587	232926	3.59e-177	IGS(trnD-GUC,rrn26);IGS(trnM-CAU,atp4)
chr1	chr1	66	193	318032	318223	P	99.482	8469	8661	6.72e-95	IGS(nad1,nad5);IGS(nad4,atp8)
chr1	chr1	67	157	247059	247215	P	98.089	229896	230050	1.5e-71	trnD-GUC;trnD-GUC
chr1	chr1	68	225	96320	96528	P	84.889	1637	1854	1.54e-51	IGS(mttB,atp9);IGS(rrn5,nad4)
chr1	chr1	69	111	331219	331329	P	99.099	120173	120283	7.17e-50	IGS(cob,rpl5);IGS(rpl16,cox3)
chr1	chr1	70	66	257551	257616	P	98.485	152810	152875	7.42e-25	IGS(trnD-GUC,rrn26);IGS(trnS-GGA,trnS-GCU)
chr1	chr1	71	63	152813	152875	P	100	257551	257613	7.42e-25	IGS(trnS-GGA,trnS-GCU);IGS(trnD-GUC,rrn26)
chr1	chr1	72	66	257551	257616	P	96.97	154087	154152	3.45e-23	IGS(trnD-GUC,rrn26);IGS(trnS-GCU,rps12)
chr1	chr1	73	66	154090	154155	P	96.97	257548	257613	3.45e-23	IGS(trnS-GCU,rps12);IGS(trnD-GUC,rrn26)
chr1	chr1	74	59	244442	244500	P	98.305	32612	32670	5.78e-21	IGS(nad4L,atp4);IGS(rps7,nad2)
chr1	chr1	75	63	280619	280680	P	96.825	158733	158795	5.78e-21	IGS(trnM-CAU,trnH-GUG);IGS(rps12,ccmB)
chr1	chr1	76	61	213890	213950	P	96.721	177660	177720	2.08e-20	IGS(nad5,trnM-CAU);IGS(rrn5,trnP-UGG)
chr1	chr1	77	55	375258	375312	P	100	213890	213944	2.08e-20	IGS(rrn5,nad4);IGS(trnS-UGA,trnM-CAU)
chr1	chr1	78	55	177666	177720	P	100	213890	213944	2.08e-20	IGS(rrn5,trnP-UGG);IGS(nad5,trnM-CAU)
chr1	chr1	79	61	213890	213950	P	96.721	375252	375312	2.08e-20	IGS(nad5,trnM-CAU);IGS(rrn5,nad4)
chr1	chr1	80	49	317027	317075	P	100	33851	33899	4.5e-17	IGS(rps13,nad1);IGS(rps7,nad2)
chr1	chr1	81	59	292809	292865	P	94.915	40741	40799	4.5e-17	IGS(cox2,atp6);ccmFc(intron)
chr1	chr1	82	52	345058	345109	P	96.154	78004	78055	2.09e-15	IGS(trnQ-UUG,nad1);IGS(nad9,mttB)
chr1	chr1	83	53	292813	292865	P	94.34	270501	270552	9.74e-14	IGS(cox2,atp6);IGS(rrn26,trnM-CAU)
chr1	chr1	84	50	270504	270552	P	96	292813	292862	9.74e-14	IGS(rrn26,trnM-CAU);IGS(cox2,atp6)
chr1	chr1	85	54	357755	357808	P	90.741	91764	91817	1.63e-11	IGS(ccmC,rrn18);IGS(mttB,atp9)
chr1	chr1	86	45	91773	91817	P	95.556	357755	357799	1.63e-11	IGS(mttB,atp9);IGS(ccmC,rrn18)
chr1	chr1	87	44	257545	257588	P	95.455	46385	46428	5.86e-11	IGS(trnD-GUC,rrn26);IGS(cox1,trnY-GUA)
chr1	chr1	88	41	266753	266793	P	97.561	167426	167466	5.86e-11	IGS(rrn26,trnM-CAU);rrn18
chr1	chr1	89	41	365018	365058	P	97.561	266753	266793	5.86e-11	rrn18;IGS(rrn26,trnM-CAU)
chr1	chr1	90	68	312507	312568	P	86.765	303402	303469	5.86e-11	IGS(cox2,atp6);IGS(cox2,atp6)
chr1	chr1	91	71	303402	303472	P	85.915	312504	312568	5.86e-11	IGS(cox2,atp6);IGS(cox2,atp6)
chr1	chr1	92	52	292814	292865	P	90.385	58662	58713	2.11e-10	IGS(cox2,atp6);IGS(nad2,trnY-GUA)
chr1	chr1	93	66	50631	50696	P	84.848	50631	50696	7.58e-10	IGS(cox1,trnY-GUA);IGS(cox1,nad2)
chr1	chr1	94	49	81086	81134	P	89.796	77897	77945	9.81e-09	IGS(mttB,atp9);IGS(nad9,mttB)
chr1	chr1	95	37	257660	257696	P	97.297	97030	97066	9.81e-09	IGS(trnD-GUC,rrn26);IGS(atp9,nad7)
chr1	chr1	96	57	310324	310380	P	85.965	46554	46610	3.53e-08	IGS(cox2,atp6);IGS(cox1,trnY-GUA)
chr1	chr1	97	33	254034	254066	P	100	143291	143323	3.53e-08	IGS(trnD-GUC,rrn26);IGS(cox3,trnS-GGA)
chr1	chr1	98	32	343930	343961	P	100	51690	51721	1.27e-07	IGS(trnQ-UUG,nad1);IGS(cox1,nad2)
chr1	chr1	99	61	117639	117699	P	83.607	4593	4652	1.64e-06	rps3(intron);IGS(nad4,atp8)
chr1	chr1	100	33	330628	330660	P	96.97	192982	193014	1.64e-06	cob;IGS(trnF-GAA,trnS-UGA)
chr1	chr1	101	36	192982	193017	P	94.444	330625	330660	1.64e-06	IGS(trnF-GAA,trnS-UGA);cob
chr1	chr1	102	38	271586	271623	P	92.105	79265	79302	5.9e-06	IGS(trnM-CAU,trnH-GUG);IGS(nad9,mttB)
chr1	chr2	103	86	158781	158865	P	96.512	55053	55137	4.41e-32	IGS(rps12,ccmB);IGS(trnE-UUC,trnW-CCA)
chr1	chr2	104	52	107175	107226	P	100	9008	9059	9.67e-19	IGS(nad7,trnC-GCA);IGS(atp1,matR)
chr1	chr2	105	64	1670	1733	P	93.75	22441	22504	9.67e-19	IGS(rrn5,nad4);IGS(atp1,matR)
chr1	chr2	106	48	96320	96367	P	95.833	2231	2278	3.5e-13	IGS(mttB,atp9);IGS(atp1,matR)
chr1	chr2	107	71	79348	79417	P	84.507	2281	2350	2.11e-10	IGS(nad9,mttB);IGS(atp1,matR)
chr1	chr2	108	36	161183	161218	P	97.222	40663	40698	3.53e-08	IGS(ccmB,rrn18);IGS(trnE-UUC,trnW-CCA)
chr1	chr2	109	46	130645	130686	P	91.304	10550	10595	1.27e-07	IGS(cox3,trnS-GGA);IGS(atp1,matR)
chr1	chr2	110	46	15359	15400	P	91.304	10550	10595	1.27e-07	IGS(nad4,atp8);IGS(atp1,matR)
chr1	chr2	111	43	269979	270021	P	90.698	14069	14111	4.56e-07	IGS(rrn26,trnM-CAU);IGS(atp1,matR)
chr2	chr1	112	45	2234	2278	P	97.778	96320	96364	6.71e-14	IGS(atp1,matR);IGS(mttB,atp9)

## Sheet: Table S8
Table S8 Distribution of tandem repeats in Festuca pratensis mitochondrial genomes
No.	Chr	Size	Copy Number	Percent Matches	Start	End	Location	Repeat Sequence	Location
1	chr1	12	2.1	100	430	454	66743	AGCTATTTAAGA	IGS(rrn5, nad4)
2	chr1	21	2.1	95	120209	120251	118925	AATGATAAAGACCAATCCAAA	IGS(rpl16,cox3)
3	chr1	43	2	100	178816	178902	123856	GTCATAAATATCGTATATAGACATTTTTCATGTATATCCGGAC	IGS(rrn5,trnP-UGG)
4	chr1	13	1.9	100	261338	261362	175115	AATGAATGAATGA	IGS(rrn26,trnM-CAU)
5	chr1	21	2	100	301686	301726	333782	GCTGAGTAGGATTCGACAATT	IGS(cox2,atp6)
6	chr1	24	3.2	100	313255	313332		GCCAATCCAGGGGAAGTCGGCCCA	atp6
7	chr1	21	2.1	95	331251	331293		TTTTTGGATTGGTCTTTATCA	IGS(cob,rpl5)
8	chr1	33	2	97	356182	356248		CTAGCCCAAAGAAAGTGAACAAGCTTGTAAGAG	IGS(ccmC,rrn18)
9	chr1	43	2	100	376408	376494		GTCATAAATATCGTATATAGACATTTTTCATGTATATCCGGAC	IGS(rrn5,nad4)
10	chr2	5	8.2	100	20974	21014		AGTAT	IGS(atp1,nad5)
11	chr2	14	2.1	100	38271	38299		AATAGCAAATACAA	IGS(ccmFn,rps4)
12	chr2	24	2.3	81	64366	64419		CCATGAAGTTTCACAATCTGAT	IGS(trnK-UUU,atp1)

## Sheet: Table S9
Table S9 Codon usage in the Festuca pratensis mitochondrial PCGs
Amino acid	Codon	Codon counts	RSCU
Ter	UAA	14	1.3125
Ter	UAG	7	0.6562
Ter	UGA	11	1.0312
Ala	GCA	148	0.9178
Ala	GCC	158	0.9798
Ala	GCG	87	0.5395
Ala	GCU	252	1.5628
Cys	UGC	54	0.7826
Cys	UGU	84	1.2174
Asp	GAC	98	0.6068
Asp	GAU	225	1.3932
Glu	GAA	276	1.4082
Glu	GAG	116	0.5918
Phe	UUC	266	0.821
Phe	UUU	382	1.179
Gly	GGA	248	1.4273
Gly	GGC	99	0.5698
Gly	GGG	125	0.7194
Gly	GGU	223	1.2835
His	CAC	59	0.4896
His	CAU	182	1.5104
Ile	AUA	217	0.8499
Ile	AUC	206	0.8068
Ile	AUU	343	1.3433
Lys	AAA	258	1.2344
Lys	AAG	160	0.7656
Leu	CUA	158	0.8868
Leu	CUC	112	0.6286
Leu	CUG	102	0.5725
Leu	CUU	221	1.2404
Leu	UUA	267	1.4986
Leu	UUG	209	1.1731
Met	AUG	269	1
Asn	AAC	98	0.6343
Asn	AAU	211	1.3657
Pro	CCA	166	1.2528
Pro	CCC	111	0.8377
Pro	CCG	68	0.5132
Pro	CCU	185	1.3962
Gln	CAA	218	1.5298
Gln	CAG	67	0.4702
Arg	AGA	154	1.4483
Arg	AGG	86	0.8088
Arg	CGA	137	1.2884
Arg	CGC	58	0.5455
Arg	CGG	71	0.6677
Arg	CGU	132	1.2414
Ser	AGC	96	0.6698
Ser	AGU	154	1.0744
Ser	UCA	169	1.1791
Ser	UCC	139	0.9698
Ser	UCG	112	0.7814
Ser	UCU	190	1.3256
Thr	ACA	120	0.9856
Thr	ACC	125	1.0267
Thr	ACG	69	0.5667
Thr	ACU	173	1.4209
Val	GUA	176	1.1355
Val	GUC	115	0.7419
Val	GUG	146	0.9419
Val	GUU	183	1.1806
Trp	UGG	141	1
Tyr	UAC	73	0.4803
Tyr	UAU	231	1.5197

## Sheet: Table S10
Table S10 The information table for Festuca pratensis mitochondrial genomic RNA editing sites. **indicates the acquisition of the start codon, *indicates the acquisition of the stop codon.
Gene name	Editing position in Gene	Editing position in Codon	Codon Change	Amino Acid Change	Left motifs	Edited site	Right motifs	Probability
atp**	326	109	ACG->AUG	Thr->Met	CGTAGTAGAATCATTACCAA	C->U	GGCACGCTGTGCGCCTAAGT	0.948
cox2**	449	150	ACG->AUG	Thr->Met	ACTCACTTTTGACAGTTATA	C->U	GATTCCAGAAGATGATCCAG	0.999
cox2**	704	235	ACG->AUG	Thr->Met	TGGAACTAATCATGCCTTTA	C->U	GCCAATCGTCGTAGAAGCAG	0.932
nad7**	224	75	ACG->AUG	Thr->Met	TCGTTCAGACTATGTTTCTA	C->U	GATGGCCCAAGAACACGCTC	1
rpl1*	37	13	CAG->UAG	Gln->Ter	ATCTACTCGTAACGGAATTT	C->U	AGGTGTCAAAGTGCGGATCT	0.996
atp1	971	324	UCG->UUG	Ser->Leu	CCAGACAGGTGCAGGTAGCT	C->U	GACTGCGTTACCCGTGATTG	1
atp1	1178	393	UCA->UUA	Ser->Leu	GAAACAAGTCTGCGGTAGTT	C->U	AAAACTGGAATTGGCACAAT	1
atp1	1490	497	CCU->CUU	Pro->Leu	TAACGAAAGAAAGATGGAAC	C->U	TGATGCTTCTTTAAAAGAAA	0.995
atp1	1292	431	CCC->CUC	Pro->Leu	TGCAAGGCTTACAGAAGTGC	C->U	CAAACAACCACAATATGAAC	0.992
atp1	1499	500	UCU->UUU	Ser->Phe	AAAGATGGAACCTGATGCTT	C->U	TTTAAAAGAAAGCGCTTTGC	0.988
atp4	56	19	CCA->CUA	Pro->Leu	TATGCTATTTGCTGCTATTC	C->U	ATCTATTTGTGCATCAAGTC	1
atp4	76	26	CCG->UCG	Pro->Ser	CATCTATTTGTGCATCAAGT	C->U	CGAAGAAGATCTCAATCTAT	1
atp4	89	30	UCA->UUA	Ser->Leu	ATCAAGTCCGAAGAAGATCT	C->U	AATCTATAATGAAGAAATGA	1
atp4	71	24	UCA->UUA	Ser->Leu	TATTCCATCTATTTGTGCAT	C->U	AAGTCCGAAGAAGATCTCAA	0.997
atp4	395	132	UCA->UUA	Ser->Leu	CCGAAACCTAAATGTAAAGT	C->U	AGCAACACTTCTAAATGCCA	0.995
atp4	59	20	UCU->UUU	Ser->Phe	GCTATTTGCTGCTATTCCAT	C->U	TATTTGTGCATCAAGTCCGA	0.993
atp4	416	139	ACU->AUU	Thr->Ile	AGCAACACTTCTAAATGCCA	C->U	TTCTTCCCGTCGCATCCGTC	0.986
atp4	118	40	CGU->UGU	Arg->Cys	ATGAAGAAATGATAGTAGCT	C->U	GTTGTTTTATAGGCTTTCTC	0.984
atp6	959	320	UCA->UUA	Ser->Leu	AGCTCATGTTTCTACGATCT	C->U	AATTTGCATTTACTTGAATG	0.999
atp6	508	170	CGC->UGC	Arg->Cys	TGAAACAAAAGTTTTTCCCT	C->U	GCATCTCGGTCACTTTTACT	0.998
atp6	541	181	CGU->UGU	Arg->Cys	CTTTTACTTTTTCGTTATTT	C->U	GTAACCCCCAGGGTATGATA	0.998
atp6	935	312	UCA->UUA	Ser->Leu	GGAATTAGGTGTAGCTATAT	C->U	ACAAGCTCATGTTTCTACGA	0.998
atp6	943	315	CAU->UAU	His->Tyr	GTGTAGCTATATCACAAGCT	C->U	ATGTTTCTACGATCTCAATT	0.995
atp6	326	109	UCU->UUU	Ser->Phe	ATTCACAAATCTATCCTTGT	C->U	TATGCTGCTGACTGTCGGTT	0.992
atp6	515	172	UCG->UUG	Ser->Leu	AAAGTTTTTCCCTCGCATCT	C->U	GGTCACTTTTACTTTTTCGT	0.99
atp6	533	178	UCG->UUG	Ser->Leu	CTCGGTCACTTTTACTTTTT	C->U	GTTATTTCGTAACCCCCAGG	0.979
atp6	316	106	CUA->UUA	Leu->Leu	TTTATTTATCATTCACAAAT	C->U	TATCCTTGTCTATGCTGCTG	0.966
atp6	950	317	UCU->UUU	Ser->Phe	TATATCACAAGCTCATGTTT	C->U	TACGATCTCAATTTGCATTT	0.966
atp6	395	132	UCA->UUA	Ser->Leu	GAAAAAGGGAGGTGGAAAGT	C->U	AGTGCCAAATGCATTACAAT	0.941
atp6	549	183	CCC->CCU	Pro->Pro	TTTTCGTTATTTCGTAACCC	C->U	CAGGGTATGATACCCTTTAG	0.922
atp8	200	67	UCG->UUG	Ser->Leu	TAAGAATTTGGAAGATATCT	C->U	GAGAAAAGGTTTTAGCACAG	0.999
atp8	443	148	CCA->CUA	Pro->Leu	CATAATGCTCACACATGTTC	C->U	ACACGGACAAGGAAGCATAA	0.998
atp8	58	20	CUC->UUC	Leu->Phe	TCTTCTGGTTATGCATTCTC	C->U	TCTTTACTTTTTATATTCTC	0.954
atp8	123	41	CUC->CUU	Leu->Leu	CTTGGAATTAGCAGAATTCT	C->U	AAACTACGGAACCAACTGCT	0.953
atp8	307	103	CUG->UUG	Leu->Leu	GAAAAAGGAATAAAATAACT	C->U	TGATCTCTGATTTCGGAGAA	0.909
ccmB	392	131	CCG->CUG	Pro->Leu	AAACATTCTATTAGGGAGCC	C->U	GGTCTTGACTCTTCTGTGTG	1
ccmB	286	96	CGG->UGG	Arg->Trp	TTCTACAATTGGTAGGTCAC	C->U	GGGTTATTCAAATAAGTCGT	0.999
ccmB	154	52	CGG->UGG	Arg->Trp	ATTCCCATTTAGGTTCGATT	C->U	GGATCCCTCTGTTGTTTCCC	0.998
ccmB	475	159	CCA->UCA	Pro->Ser	GTTGGAACAGCTCGCAAAAT	C->U	CAACCACTTCACCTACTTTA	0.998
ccmB	476	159	CCA->CUA	Pro->Leu	TTGGAACAGCTCGCAAAATC	C->U	AACCACTTCACCTACTTTAT	0.998
ccmB	551	184	UCA->UUA	Ser->Leu	AGAAGGGTTTCATGTTCTTT	C->U	ATCGATTGGGTATTCCTCTC	0.997
ccmB	428	143	UCG->UUG	Ser->Leu	GTGTGGTATTCATTCTCGTT	C->U	GGCTCTTGGAATCACATCCA	0.996
ccmB	149	50	UCG->UUG	Ser->Leu	ATGTCATTCCCATTTAGGTT	C->U	GATTCGGATCCCTCTGTTGT	0.995
ccmB	503	168	CCA->CUA	Pro->Leu	TTCACCTACTTTATTGCCCC	C->U	AACCGTTTCCCGTACCTCTA	0.995
ccmB	424	142	CGU->UGU	Arg->Cys	TTCTGTGTGGTATTCATTCT	C->U	GTTCGGCTCTTGGAATCACA	0.994
ccmB	485	162	UCA->UUA	Ser->Leu	CTCGCAAAATCCAACCACTT	C->U	ACCTACTTTATTGCCCCCAA	0.993
ccmB	137	46	UCC->UUC	Ser->Phe	AAAAGATTTTTCATGTCATT	C->U	CCATTTAGGTTCGATTCGGA	0.989
ccmB	172	58	CCC->UCC	Pro->Ser	TTCGGATCCCTCTGTTGTTT	C->U	CCTTTCCTCCCGAACCTTTT	0.989
ccmB	367	123	CGG->UGG	Arg->Trp	TCGATCGATCCGGAATGGAT	C->U	GGTTAAACATTCTATTAGGG	0.988
ccmB	128	43	UCA->UUA	Ser->Leu	AGGTTTTGAAAAAGATTTTT	C->U	ATGTCATTCCCATTTAGGTT	0.985
ccmB	43	15	CCC->UCC	Pro->Ser	AATTTCATAAGCAGATCTTC	C->U	CCTCCACACCAATCACGAGT	0.984
ccmB	566	189	UCC->UUC	Ser->Phe	TCTTTCATCGATTGGGTATT	C->U	CTCTCCTTTTGTATCTCTTT	0.984
ccmB	87	29	AUC->AUU	Ile->Ile	TTTTTATTCCTCTCGTATAT	C->U	GTCGTCACGCCCTTAATGAT	0.982
ccmB	572	191	CCU->CUU	Pro->Leu	ATCGATTGGGTATTCCTCTC	C->U	TTTTGTATCTCTTTATCCAA	0.976
ccmB	467	156	UCG->UUG	Ser->Leu	CAGCAGTGGTTGGAACAGCT	C->U	GCAAAATCCAACCACTTCAC	0.975
ccmB	596	199	UCG->UUG	Ser->Leu	TGTATCTCTTTATCCAATTT	C->U	GGTCTCGATTAGTTCACAAG	0.974
ccmB	569	190	UCU->UUU	Ser->Phe	TTCATCGATTGGGTATTCCT	C->U	TCCTTTTGTATCTCTTTATC	0.972
ccmB	80	27	UCG->UUG	Ser->Leu	GAGTTTTTTTTTATTCCTCT	C->U	GTATATCGTCGTCACGCCCT	0.967
ccmB	338	113	CCG->CUG	Pro->Leu	TTTTCCCATGTTACAACTTC	C->U	GTACCAATTCGATCGATCCG	0.954
ccmB	194	65	CCU->CUU	Pro->Leu	CTTTCCTCCCGAACCTTTTC	C->U	TCGAAATGATAAAGAATCTG	0.941
ccmB	554	185	UCG->UUG	Ser->Leu	AGGGTTTCATGTTCTTTCAT	C->U	GATTGGGTATTCCTCTCCTT	0.939
ccmB	379	127	CUA->UUA	Leu->Leu	GAATGGATCGGTTAAACATT	C->U	TATTAGGGAGCCCGGTCTTG	0.938
ccmB	181	61	CCC->UCC	Pro->Ser	CTCTGTTGTTTCCCTTTCCT	C->U	CCGAACCTTTTCCTCGAAAT	0.937
ccmB	28	10	CAU->UAU	His->Tyr	GACTCTTTCTTGAACAATTT	C->U	ATAAGCAGATCTTCCCCTCC	0.92
ccmB	160	54	CCU->UCU	Pro->Ser	ATTTAGGTTCGATTCGGATC	C->U	CTCTGTTGTTTCCCTTTCCT	0.913
ccmB	304	102	CGU->UGU	Arg->Cys	ACCGGGTTATTCAAATAAGT	C->U	GTGTTTTCTGTGCTTTTCCC	0.905
ccmC	76	26	CGG->UGG	Arg->Trp	CGCAAATTCTCATTGGATCT	C->U	GGTTGTTCTTAACAGCGATG	1
ccmC	103	35	CAU->UAU	His->Tyr	TCTTAACAGCGATGGCTATT	C->U	ATTTAAGTCTTCGGGTAGCA	0.999
ccmC	161	54	UCG->UUG	Ser->Leu	AGGTGGAAATTCTCGTATTT	C->U	GTATGTACATGTTCCTGCAG	0.999
ccmC	358	120	CGG->UGG	Arg->Trp	GGCCTATGTGGGGTACCTTT	C->U	GGGTGTGGGATGCTCGTTTA	0.999
ccmC	421	141	CGU->UGU	Arg->Cys	TTATTTACCTGGGTGCACTG	C->U	GTTTTCAAAAGCTTCCTGTC	0.999
ccmC	446	149	CCG->CUG	Pro->Leu	TCAAAAGCTTCCTGTCGAAC	C->U	GGCTCCTATTTCAATCCGTG	0.999
ccmC	451	151	CCU->UCU	Pro->Ser	AGCTTCCTGTCGAACCGGCT	C->U	CTATTTCAATCCGTGCTGGA	0.999
ccmC	463	155	CGU->UGU	Arg->Cys	AACCGGCTCCTATTTCAATC	C->U	GTGCTGGACCGATCGATATA	0.999
ccmC	497	166	UCU->UUU	Ser->Phe	CGATATACCAATAATAAAGT	C->U	TCCAGTCAACTGGTGGAATA	0.999
ccmC	499	167	CCA->UCA	Pro->Ser	ATATACCAATAATAAAGTCT	C->U	CAGTCAACTGGTGGAATACA	0.999
ccmC	521	174	UCG->UUG	Ser->Leu	AGTCAACTGGTGGAATACAT	C->U	GCATCAACCTGGGAGCATTA	0.999
ccmC	568	190	CCU->UCU	Pro->Ser	CTGGTACATCAATACATGTT	C->U	CTATGCCCATTCCAATCTTG	0.999
ccmC	608	203	CCC->CUC	Pro->Leu	GTCTAACTTTGCTAACTTCC	C->U	CTTCTCTACCCGTATCTTGT	0.999
ccmC	400	134	CUU->UUU	Leu->Phe	CTTCTGTATTCATCTTGTTC	C->U	TTATTTACCTGGGTGCACTG	0.998
ccmC	436	146	CCU->UCU	Pro->Ser	CACTGCGTTTTCAAAAGCTT	C->U	CTGTCGAACCGGCTCCTATT	0.998
ccmC	473	158	CCG->CUG	Pro->Leu	TATTTCAATCCGTGCTGGAC	C->U	GATCGATATACCAATAATAA	0.998
ccmC	575	192	CCC->CUC	Pro->Leu	ATCAATACATGTTCCTATGC	C->U	CATTCCAATCTTGTCTAACT	0.998
ccmC	614	205	UCU->UUU	Ser->Phe	CTTTGCTAACTTCCCCTTCT	C->U	TACCCGTATCTTGTTCGTTC	0.997
ccmC	331	111	CGG->UGG	Arg->Trp	CGTTAGTGACTGGGGGGTTT	C->U	GGGGAAGGCCTATGTGGGGT	0.994
ccmC	548	183	UCU->UUU	Ser->Phe	ACCTGGGAGCATTAGCCGAT	C->U	TGGTACATCAATACATGTTC	0.994
ccmC	665	222	CCC->CUC	Pro->Leu	TCTTCCTATTCCATCTTTTC	C->U	CGAATCTCCCTTAACGGAAG	0.993
ccmC	467	156	GCU->GUU	Ala->Val	GGCTCCTATTTCAATCCGTG	C->U	TGGACCGATCGATATACCAA	0.992
ccmC	399	133	UUC->UUU	Phe->Phe	ACTTCTGTATTCATCTTGTT	C->U	CTTATTTACCTGGGTGCACT	0.99
ccmC	115	39	CGG->UGG	Arg->Trp	TGGCTATTCATTTAAGTCTT	C->U	GGGTAGCACCACCAGATCTT	0.989
ccmC	656	219	CCA->CUA	Pro->Leu	GGAAACACGTCTTCCTATTC	C->U	ATCTTTTCCCGAATCTCCCT	0.989
ccmC	673	225	CCC->UCC	Pro->Ser	TTCCATCTTTTCCCGAATCT	C->U	CCTTAACGGAAGAAATAGAA	0.987
ccmC	650	217	CCU->CUU	Pro->Leu	CGTTCTGGAAACACGTCTTC	C->U	TATTCCATCTTTTCCCGAAT	0.982
ccmC	184	62	CGG->UGG	Arg->Trp	ATGTACATGTTCCTGCAGCT	C->U	GGATGAGTATAGTTATTTAT	0.981
ccmC	458	153	UCA->UUA	Ser->Leu	TGTCGAACCGGCTCCTATTT	C->U	AATCCGTGCTGGACCGATCG	0.979
ccmC	619	207	CGU->UGU	Arg->Cys	CTAACTTCCCCTTCTCTACC	C->U	GTATCTTGTTCGTTCTGGAA	0.979
ccmC	236	79	CCA->CUA	Pro->Leu	TATAAACAGTTCCTTGTTCC	C->U	ATTAACAAAACATCCCCTTT	0.977
ccmC	299	100	UCU->UUU	Ser->Phe	TACAGAAATTGGTGCTTTTT	C->U	TACTTTGTTTACGTTAGTGA	0.973
ccmC	133	45	CUU->UUU	Leu->Phe	TTCGGGTAGCACCACCAGAT	C->U	TTCAACAAGGTGGAAATTCT	0.957
ccmC	227	76	UCC->UUC	Ser->Phe	CGCGACAGCTATAAACAGTT	C->U	CTTGTTCCCATTAACAAAAC	0.935
ccmC	179	60	GCA->GUA	Ala->Val	TTCGTATGTACATGTTCCTG	C->U	AGCTCGGATGAGTATAGTTA	0.912
ccmC	281	94	ACA->AUA	Thr->Ile	TCGCTCTTCCGGAACCGGTA	C->U	AGAAATTGGTGCTTTTTCTA	0.903
ccmFc	50	17	CCC->CUC	Pro->Leu	CATTACTTCCATGGTCGTGC	C->U	CCGTGGCACGGCAGCACCCG	1
ccmFc	799	267	CCC->UCC	Pro->Ser	CTCAACGATTGCCTTTGGGT	C->U	CCGAACTCCATATGGGGAAG	1
ccmFc	151	51	CCU->UCU	Pro->Ser	CTATAATTCCTATTCCTATC	C->U	CTTTATTCCCTTTTTTGGTC	0.999
ccmFc	122	41	UCC->UUC	Ser->Phe	TCCCACTGGTGCCTCTTCTT	C->U	CAATGGTACTATAATTCCTA	0.998
ccmFc	1157	386	CCG->CUG	Pro->Leu	ATTTACGGATCTATATGCTC	C->U	GATTGGAACTGGAAGTTCCA	0.998
ccmFc	103	35	CCC->UCC	Pro->Ser	GGTTCGTCAGTAGAGATGTT	C->U	CCACTGGTGCCTCTTCTTCC	0.997
ccmFc	397	133	CGU->UGU	Arg->Cys	TGCTCTGTTTACAATTCTTT	C->U	GTACTCTCTTCTCTTTACCA	0.997
ccmFc	866	289	UCU->UUU	Ser->Phe	TCATTTACATGGACCCACTT	C->U	TCATTCCATTTGTGGGAATT	0.997
ccmFc	1136	379	CCA->CUA	Pro->Leu	AGTGGCTATACATACAAATC	C->U	ATTTACGGATCTATATGCTC	0.997
ccmFc	38	13	UCC->UUC	Ser->Phe	CTTCTTCTTTTTCATTACTT	C->U	CATGGTCGTGCCCCGTGGCA	0.995
ccmFc	146	49	CCU->CUU	Pro->Leu	TGGTACTATAATTCCTATTC	C->U	TATCCCTTTATTCCCTTTTT	0.995
ccmFc	1156	386	CCG->UCG	Pro->Ser	CATTTACGGATCTATATGCT	C->U	CGATTGGAACTGGAAGTTCC	0.995
ccmFc	1231	411	CGG->UGG	Arg->Trp	TGCCTTTTATTTTTAGTATT	C->U	GGATAGGATTTCTGTTGGCT	0.989
ccmFc	1256	419	UCG->UUG	Ser->Leu	AGGATTTCTGTTGGCTTCAT	C->U	GGGAGGCTCGCGTAGTTTGT	0.986
ccmFc	52	18	CGU->UGU	Arg->Cys	TTACTTCCATGGTCGTGCCC	C->U	GTGGCACGGCAGCACCCGTA	0.962
ccmFc	1089	363	UCC->UCU	Ser->Ser	GAAAGAAGATACTTTTTTTC	C->U	ATTCGAGAAACGAGGAGCAC	0.961
ccmFc	301	101	CGU->UGU	Arg->Cys	CCGCTAGAAATGCTTTATTT	C->U	GTTTCGTTCCCGTTCTTCAT	0.937
ccmFc	119	40	UCU->UUU	Ser->Phe	TGTTCCCACTGGTGCCTCTT	C->U	TTCCAATGGTACTATAATTC	0.916
ccmFn	98	33	CCU->CUU	Pro->Leu	ACCAGCGTTTGGTGCAGCAC	C->U	TGCATTTTGGTGCATTCTTC	1
ccmFn	1466	489	UCA->UUA	Ser->Leu	GACTCTTCCATGCTGTGTCT	C->U	AGGAACCTTTTCAATACGGT	1
ccmFn	1514	505	UCU->UUU	Ser->Phe	GCTAGCTCCCGTTCATAGTT	C->U	TGCTACAGACGATACACGAG	1
ccmFn	263	88	CCA->CUA	Pro->Leu	TTTATCATGGTGTTGGATCC	C->U	AAGTTTTTATGGATTCCTTT	0.999
ccmFn	698	233	CCU->CUU	Pro->Leu	CATTGCTTTGTTTTTCTCTC	C->U	TTTCCTATCAGTGAGTTCCG	0.999
ccmFn	779	260	CCA->CUA	Pro->Leu	TGCAGAATCAAATCCTGTTC	C->U	ACAAGATCCTATATCAGCTA	0.999
ccmFn	1286	429	CCA->CUA	Pro->Leu	TTTAACCGTAGGCATCTCGC	C->U	AGGAAGTTGGTGGGCTCATC	0.999
ccmFn	1303	435	CAU->UAU	His->Tyr	CGCCAGGAAGTTGGTGGGCT	C->U	ATCATGAATTAGGTCGGGGT	0.999
ccmFn	1318	440	CGG->UGG	Arg->Trp	GGGCTCATCATGAATTAGGT	C->U	GGGGTGGCTGGTGGTTTCGG	0.999
ccmFn	1336	446	CGG->UGG	Arg->Trp	GTCGGGGTGGCTGGTGGTTT	C->U	GGGATCCCGTAGAAAATGCG	0.999
ccmFn	1501	501	CCC->UCC	Pro->Ser	TACGGTCCGGATTGCTAGCT	C->U	CCGTTCATAGTTCTGCTACA	0.999
ccmFn	248	83	UCA->UUA	Ser->Leu	TCATGAGGGTAGTATTTTAT	C->U	ATGGTGTTGGATCCCAAGTT	0.998
ccmFn	745	249	CGU->UGU	Arg->Cys	TTGTTCGAAATTTCTTCGTT	C->U	GTACCGAACCGCTTGCAGAA	0.998
ccmFn	1283	428	UCG->UUG	Ser->Leu	GTTTTTAACCGTAGGCATCT	C->U	GCCAGGAAGTTGGTGGGCTC	0.998
ccmFn	1369	457	CGG->UGG	Arg->Trp	AAAATGCGTCTTTTATGCCT	C->U	GGGTATTAGCCACAGCTCGT	0.998
ccmFn	38	13	CCG->CUG	Pro->Leu	TTCTCATTATTCGTTATTTC	C->U	GGGTCTTTTCGTTGCATTCA	0.996
ccmFn	372	124	UUC->UUU	Phe->Phe	TTTTCCTTTGTCTCGAACTT	C->U	GTGAAGAACTCCATTCTATC	0.996
ccmFn	1387	463	CGU->UGU	Arg->Cys	CTCGGGTATTAGCCACAGCT	C->U	GTATTCATTCAGTAATTCTA	0.996
ccmFn	121	41	CCU->UCU	Pro->Ser	CATTTTGGTGCATTCTTCTT	C->U	CTTTCCTTGGTCTTTCGTTC	0.995
ccmFn	1258	420	CGG->UGG	Arg->Trp	GAATTTGGATCTTGACATGT	C->U	GGTTGTTTTTAACCGTAGGC	0.994
ccmFn	151	51	CCA->UCA	Pro->Ser	GTCTTTCGTTCCGTCATATT	C->U	CAAATAACTTATCTAATTAC	0.993
ccmFn	943	315	CGC->UGC	Arg->Cys	AAAAGAATGGAACGCTGCTT	C->U	GCTCTGCTGGATGCGTCGGA	0.993
ccmFn	1430	477	UCG->UUG	Ser->Leu	CCTTCTTCATTCTTGGACCT	C->U	GCTTCTGAATATTTTGACTC	0.992
ccmFn	794	265	UCA->UUA	Ser->Leu	TGTTCCACAAGATCCTATAT	C->U	AGCTATACATCCTCCTTGCA	0.991
ccmFn	767	256	UCA->UUA	Ser->Leu	TACCGAACCGCTTGCAGAAT	C->U	AAATCCTGTTCCACAAGATC	0.981
ccmFn	707	236	UCA->UUA	Ser->Leu	GTTTTTCTCTCCTTTCCTAT	C->U	AGTGAGTTCCGATCCTTTTG	0.976
ccmFn	1432	478	CUU->UUU	Leu->Phe	TTCTTCATTCTTGGACCTCG	C->U	TTCTGAATATTTTGACTCTT	0.975
ccmFn	137	46	UCG->UUG	Ser->Leu	TCTTCCTTTCCTTGGTCTTT	C->U	GTTCCGTCATATTCCAAATA	0.967
ccmFn	142	48	CGU->UGU	Arg->Cys	CTTTCCTTGGTCTTTCGTTC	C->U	GTCATATTCCAAATAACTTA	0.96
ccmFn	1454	485	CCA->CUA	Pro->Leu	TCTGAATATTTTGACTCTTC	C->U	ATGCTGTGTCTCAGGAACCT	0.959
ccmFn	1450	484	CUU->UUU	Leu->Phe	CGCTTCTGAATATTTTGACT	C->U	TTCCATGCTGTGTCTCAGGA	0.95
ccmFn	1549	517	CGG->UGG	Arg->Trp	CACGAGGAAGATTTTTATTG	C->U	GGTTCTTCCTTCTAATTACA	0.912
cob	325	109	CAU->UAU	His->Tyr	ATATTTTTCGTGGTCTATAT	C->U	ATGCGAGTTATAGCAGTCCT	1
cob	358	120	CGG->UGG	Arg->Trp	GCAGTCCTAGGGAATTTGTT	C->U	GGTGTCTCGGAGTTGTCATA	1
cob	419	140	CCA->CUA	Pro->Leu	AGCTTTTATAGGATACGTAC	C->U	ACCTTGGGGTCAGATGAGCT	1
cob	680	227	UCU->UUU	Ser->Phe	TGAGATGGATAAAATTGCTT	C->U	TTACCCTTATTTTTATGTAA	1
cob	808	270	CCC->UCC	Pro->Ser	ATATACCTGCTAATCCGATG	C->U	CCACCCCGCCTCATATTGTG	1
cob	286	96	CUC->UUC	Leu->Phe	CTAATGGGGCAAGTATGTTT	C->U	TCATTGTGGTTCACCTTCAT	0.999
cob	298	100	CAC->UAC	His->Tyr	GTATGTTTCTCATTGTGGTT	C->U	ACCTTCATATTTTTCGTGGT	0.999
cob	564	188	CUC->CUU	Leu->Leu	TTAAATCGTTTTTTTAGTCT	C->U	CATCATTTACTCCCCCTTAT	0.999
cob	580	194	CUU->UUU	Leu->Phe	GTCTCCATCATTTACTCCCC	C->U	TTATTTTAGTAGGCGCCAGT	0.998
cob	853	285	CAU->UAU	His->Tyr	AATGGTATTTCCTACCGATC	C->U	ATGCCATTCTTCGCAGTATA	0.998
cob	725	242	UCU->UUU	Ser->Phe	TCTTGTAGGTCGGGTAGCTT	C->U	TGCTATCTTTTTTTCCATTT	0.997
cob	715	239	CGG->UGG	Arg->Trp	ATGTAAAGGATCTTGTAGGT	C->U	GGGTAGCTTCTGCTATCTTT	0.995
cob	568	190	CAU->UAU	His->Tyr	ATCGTTTTTTTAGTCTCCAT	C->U	ATTTACTCCCCCTTATTTTA	0.993
cob	908	303	CCA->CUA	Pro->Leu	AGGTGTAGCCGCAATAGCAC	C->U	AGTTTTTATATCTCTCTTGG	0.993
cob	1124	375	CCG->CUG	Pro->Leu	CTTTGCCATAACGCCCATTC	C->U	GGGACGAGTTGGAAGAGGAA	0.993
cob	982	328	CAC->UAC	His->Tyr	GTTCAAGTTTTCGACCGATT	C->U	ACCAAGGAATATTTTGGTTG	0.986
cob	1081	361	CCU->UCU	Pro->Ser	TTGTTACTATTGGACAAATT	C->U	CTTCTGTCTTTTTCTTCTTG	0.984
cob	1098	366	UUC->UUU	Phe->Phe	ATTCCTTCTGTCTTTTTCTT	C->U	TTGTTCTTTGCCATAACGCC	0.93
cox1	1402	468	CGU->UGU	Arg->Cys	ATATATCCGTAGTTGGGATT	C->U	GTCGTTTCTTCGTAGTTGTC	0.999
cox1	1405	469	CGU->UGU	Arg->Cys	TATCCGTAGTTGGGATTCGT	C->U	GTTTCTTCGTAGTTGTCGCA	0.999
cox1	1489	497	CCA->UCA	Pro->Ser	CTTGGGCTGTTGAACAGAAT	C->U	CAACCACACTAGAATGGTTG	0.998
cox1	1433	478	UCA->UUA	Ser->Leu	CGTAGTTGTCGCAATCACTT	C->U	AAGCAGTGGAAAGAACAAAA	0.992
cox1	1197	399	GUC->GUU	Val->Val	GCTGGATTTTACTATTGGGT	C->U	GGTAAAATATTTGGTCGGAC	0.988
cox2	77	26	UCU->UUU	Ser->Phe	GGAACCATGGCAATTAGGAT	C->U	TCAAGACGCAGCAACACCTA	1
cox2	467	156	CCA->CUA	Pro->Leu	TACGATTCCAGAAGATGATC	C->U	AGAATTGGGTCAATCACGTT	1
cox2	550	184	CCC->UCC	Pro->Ser	ATCTACGTATGATTGTAACA	C->U	CCGCTGATGTACCTCATAGT	1
cox2	587	196	UCA->UUA	Ser->Leu	TAGTTGGGCTGTACCTTCCT	C->U	AGGTGTCAAATGTGATGCTG	1
cox2	385	129	CGG->UGG	Arg->Trp	CTATTGGACATCAATGGTAT	C->U	GGACTTATGAGTATTCGGAC	0.999
cox2	482	161	UCA->UUA	Ser->Leu	TGATCCAGAATTGGGTCAAT	C->U	ACGTTTATTAGAAGTTGACA	0.999
cox2	682	228	CGU->UGU	Arg->Cys	ATGGTCAGTGCAGTGAGATT	C->U	GTGGAACTAATCATGCCTTT	0.999
cox2	167	56	UCA->UUA	Ser->Leu	TCTTATTTTGGTTTTCGTAT	C->U	ACGGATGTTGGTTCGCGCTT	0.998
cox2	169	57	CGG->UGG	Arg->Trp	TTATTTTGGTTTTCGTATCA	C->U	GGATGTTGGTTCGCGCTTTA	0.998
cox2	620	207	UCA->UUA	Ser->Leu	TGATGCTGTACCTGGTCGTT	C->U	AAATCTTACCTCCATCTCGG	0.997
cox2	638	213	UCG->UUG	Ser->Leu	TTCAAATCTTACCTCCATCT	C->U	GGTACAACGAGAAGGAGTTT	0.995
cox2	563	188	CCU->CUU	Pro->Leu	TGTAACACCCGCTGATGTAC	C->U	TCATAGTTGGGCTGTACCTT	0.992
cox2	259	87	CGG->UGG	Arg->Trp	GAACTACTATCGAAATTATT	C->U	GGACCATATTTCCAAGTGTC	0.977
cox3	527	176	UCC->UUC	Ser->Phe	CGTTTCACTGGCTCTAGTAT	C->U	CACTGGCTTTCAAGGAATGG	1
cox3	566	189	UCC->UUC	Ser->Phe	GGAATATTACCAAGCACCCT	C->U	CACTATTTCGGATAGTATTT	1
cox3	754	252	CGG->UGG	Arg->Trp	GGCATTTTGTAGACGTGGTT	C->U	GGTTATTCCCATTTGTCTCT	1
cox3	764	255	CCA->CUA	Pro->Leu	AGACGTGGTTCGGTTATTCC	C->U	ATTTGTCTCTATCTATTGGT	1
cox3	245	82	CCU->CUU	Pro->Leu	AAAAGCTGTACAATTAGGAC	C->U	TCGATATGGTTCTATTCTCT	0.999
cox3	289	97	CUU->UUU	Leu->Phe	TAGTCTCGGAGGTTATGTTC	C->U	TTTTTGCTTTTTTTTGGGCT	0.999
cox3	311	104	UCU->UUU	Ser->Phe	TTTTGCTTTTTTTTGGGCTT	C->U	TTCTCATTCTTCTTTGGCAC	0.999
cox3	314	105	UCU->UUU	Ser->Phe	TGCTTTTTTTTGGGCTTCTT	C->U	TCATTCTTCTTTGGCACCTA	0.999
cox3	512	171	UCA->UUA	Ser->Leu	CGCTTTAGTAGCAACCGTTT	C->U	ACTGGCTCTAGTATCCACTG	0.999
cox3	257	86	UCU->UUU	Ser->Phe	ATTAGGACCTCGATATGGTT	C->U	TATTCTCTTCATAGTCTCGG	0.993
cox3	422	141	CCU->CUU	Pro->Leu	TCTTAATACCCCTATTCTCC	C->U	TTCATCCGGAGCTGCCGTAA	0.993
cox3	413	138	CCU->CUU	Pro->Leu	AATCCCTCTTCTTAATACCC	C->U	TATTCTCCCTTCATCCGGAG	0.991
matR	26	9	CCC->CUC	Pro->Leu	AGAGGCGATCAGAATGGTAC	C->U	CGAATCCATTTACGATCCCG	1
matR	1706	569	CCU->CUU	Pro->Leu	CGCGGGCATTGCGATAAGTC	C->U	TCTGTCCTACTACAGGTGCT	1
matR	1840	614	CCC->UCC	Pro->Ser	GGAATATAATCCTAAAGTAC	C->U	CCAAAGACTCAAATATAGTC	1
matR	1070	357	CCC->CUC	Pro->Leu	ACGGAGTACGGTAGAATTCC	C->U	CGGTACGGTCATTCGGGAAG	0.999
matR	1850	617	UCA->UUA	Ser->Leu	CCTAAAGTACCCCAAAGACT	C->U	AAATATAGTCAATCAAGAAG	0.998
matR	1740	580	UAC->UAU	Tyr->Tyr	AGGTGCTGCGACAACCTTTA	C->U	CAAGTCCGAACGATTGTCAA	0.978
matR	235	79	CCC->UCC	Pro->Ser	ACGATTCCAAGTTCTTTTAC	C->U	CCACTCAGAAACAGTTTTCC	0.977
matR	1685	562	UCC->UUC	Ser->Phe	CAGAGACATAGTAAATTGGT	C->U	CGCGGGCATTGCGATAAGTC	0.959
matR	326	109	CCA->CUA	Pro->Leu	TGTACTACTATCGGCCCTAC	C->U	AGGCAATATCTATCTACACA	0.953
matR	32	11	UCC->UUC	Ser->Phe	GATCAGAATGGTACCCGAAT	C->U	CATTTACGATCCCGAGTTTC	0.908
mttB	107	36	CCA->CUA	Pro->Leu	TGTAATTGTGATCTGTTTGC	C->U	AGAACCAAGGGGTCTTTCTG	0.999
mttB	113	38	CCA->CUA	Pro->Leu	TGTGATCTGTTTGCCAGAAC	C->U	AAGGGGTCTTTCTGTGGAAA	0.998
mttB	169	57	CCG->UCG	Pro->Ser	GTCGTTTTTTGATGGTTTTT	C->U	CGCTTTTCACAGCTGCTCTT	0.994
mttB	219	73	ACC->ACU	Thr->Thr	CCGGATATCTGGTGCCAAAC	C->U	GTCGCCCCTTTCCTTATATA	0.93
mttB	64	22	CCA->UCA	Pro->Ser	CAGTTCGTATTTTGTTCATT	C->U	CATCGGTATGCTCTCAGGTA	0.927
nad1	215	72	UCC->UUC	Ser->Phe	ACCAAGTAGTGCTAATTTCT	C->U	CCTTTTTAGAATGGCTCCAG	1
nad1	308	103	CCG->CUG	Pro->Leu	TGGTATGGTATTGTCAGATC	C->U	GAACATAGGGCTACTTTATT	1
nad1	490	164	CCC->UCC	Pro->Ser	CTGTACTAATATGTGTAGGT	C->U	CCTGTAATTCGAGTGAGATT	1
nad1	500	167	UCG->UUG	Ser->Leu	ATGTGTAGGTCCCTGTAATT	C->U	GAGTGAGATTGTCATGGCGC	1
nad1	580	194	CGU->UGU	Arg->Cys	TGGTTATGTTCCTTATTCCT	C->U	GTCTAGCAGAAACTAATCGA	1
nad1	608	203	UCU->UUU	Ser->Phe	AGAAACTAATCGAGCTCCGT	C->U	TGATCTCCCAGAAGCGGAAG	1
nad1	215	72	UCC->UUC	Ser->Phe	ACCAAGTAGTGCTAATTTCT	C->U	CCTTTTTAGAATGGCTCCAG	1
nad1	308	103	CCG->CUG	Pro->Leu	TGGTATGGTATTGTCAGATC	C->U	GAACATAGGGCTACTTTATT	1
nad1	490	164	CCC->UCC	Pro->Ser	CTGTACTAATATGTGTAGGT	C->U	CCTGTAATTCGAGTGAGATT	1
nad1	500	167	UCG->UUG	Ser->Leu	ATGTGTAGGTCCCTGTAATT	C->U	GAGTGAGATTGTCATGGCGC	1
nad1	580	194	CGU->UGU	Arg->Cys	TGGTTATGTTCCTTATTCCT	C->U	GTCTAGCAGAAACTAATCGA	1
nad1	608	203	UCU->UUU	Ser->Phe	AGAAACTAATCGAGCTCCGT	C->U	TGATCTCCCAGAAGCGGAAG	1
nad1	577	193	CCU->UCU	Pro->Ser	TATTGGTTATGTTCCTTATT	C->U	CTCGTCTAGCAGAAACTAAT	0.999
nad1	743	248	CCA->CUA	Pro->Leu	TCTATGCACATCGCTCTTTC	C->U	AGGAGGTTGGCCGCCTATCC	0.999
nad1	898	300	CGG->UGG	Arg->Trp	ATCAATTAATGGGACTTGGC	C->U	GGAAAGTGTTCTTGCCTCTA	0.999
nad1	577	193	CCU->UCU	Pro->Ser	TATTGGTTATGTTCCTTATT	C->U	CTCGTCTAGCAGAAACTAAT	0.999
nad1	743	248	CCA->CUA	Pro->Leu	TCTATGCACATCGCTCTTTC	C->U	AGGAGGTTGGCCGCCTATCC	0.999
nad1	898	300	CGG->UGG	Arg->Trp	ATCAATTAATGGGACTTGGC	C->U	GGAAAGTGTTCTTGCCTCTA	0.999
nad1	436	146	CCU->UCU	Pro->Ser	GATCTGCAGCTCAAATGGTC	C->U	CTTATGAAGTCTCTATTGGT	0.998
nad1	436	146	CCU->UCU	Pro->Ser	GATCTGCAGCTCAAATGGTC	C->U	CTTATGAAGTCTCTATTGGT	0.998
nad1	536	179	UCC->UUC	Ser->Phe	GGCGCAAAAGCAGATATGGT	C->U	CGGTATTCCCTTGTTCCCCG	0.997
nad1	555	185	CCC->CCU	Pro->Pro	TCCGGTATTCCCTTGTTCCC	C->U	GTATTGGTTATGTTCCTTAT	0.997
nad1	928	310	CGG->UGG	Arg->Trp	TCTTGCCTCTATCATTAGCT	C->U	GGGTAGTCCCCGTTTCAGGT	0.997
nad1	536	179	UCC->UUC	Ser->Phe	GGCGCAAAAGCAGATATGGT	C->U	CGGTATTCCCTTGTTCCCCG	0.997
nad1	555	185	CCC->CCU	Pro->Pro	TCCGGTATTCCCTTGTTCCC	C->U	GTATTGGTTATGTTCCTTAT	0.997
nad1	928	310	CGG->UGG	Arg->Trp	TCTTGCCTCTATCATTAGCT	C->U	GGGTAGTCCCCGTTTCAGGT	0.997
nad1	755	252	CCG->CUG	Pro->Leu	GCTCTTTCCAGGAGGTTGGC	C->U	GCCTATCCTAGATCTTCCCA	0.996
nad1	755	252	CCG->CUG	Pro->Leu	GCTCTTTCCAGGAGGTTGGC	C->U	GCCTATCCTAGATCTTCCCA	0.996
nad1	307	103	CCG->UCG	Pro->Ser	ATGGTATGGTATTGTCAGAT	C->U	CGAACATAGGGCTACTTTAT	0.995
nad1	307	103	CCG->UCG	Pro->Ser	ATGGTATGGTATTGTCAGAT	C->U	CGAACATAGGGCTACTTTAT	0.995
nad1	674	225	UCU->UUU	Ser->Phe	AGAATATTCTTCAATGGGGT	C->U	TGCTCTTTTTTTTTTAGGAG	0.994
nad1	674	225	UCU->UUU	Ser->Phe	AGAATATTCTTCAATGGGGT	C->U	TGCTCTTTTTTTTTTAGGAG	0.994
nad1	571	191	CUU->UUU	Leu->Phe	TCCCCGTATTGGTTATGTTC	C->U	TTATTCCTCGTCTAGCAGAA	0.989
nad1	937	313	CCC->UCC	Pro->Ser	TATCATTAGCTCGGGTAGTC	C->U	CCGTTTCAGGTGTTTCAGTC	0.989
nad1	571	191	CUU->UUU	Leu->Phe	TCCCCGTATTGGTTATGTTC	C->U	TTATTCCTCGTCTAGCAGAA	0.989
nad1	937	313	CCC->UCC	Pro->Ser	TATCATTAGCTCGGGTAGTC	C->U	CCGTTTCAGGTGTTTCAGTC	0.989
nad1	537	179	UCC->UCU	Ser->Ser	GCGCAAAAGCAGATATGGTC	C->U	GGTATTCCCTTGTTCCCCGT	0.988
nad1	537	179	UCC->UCU	Ser->Ser	GCGCAAAAGCAGATATGGTC	C->U	GGTATTCCCTTGTTCCCCGT	0.988
nad1	492	164	CCC->CCU	Pro->Pro	GTACTAATATGTGTAGGTCC	C->U	TGTAATTCGAGTGAGATTGT	0.987
nad1	492	164	CCC->CCU	Pro->Pro	GTACTAATATGTGTAGGTCC	C->U	TGTAATTCGAGTGAGATTGT	0.987
nad1	953	318	UCA->UUA	Ser->Leu	AGTCCCCGTTTCAGGTGTTT	C->U	AGTCACCTTTCGATGGCTCC	0.986
nad1	953	318	UCA->UUA	Ser->Leu	AGTCCCCGTTTCAGGTGTTT	C->U	AGTCACCTTTCGATGGCTCC	0.986
nad1	734	245	UCG->UUG	Ser->Leu	AATGACCGGTCTATGCACAT	C->U	GCTCTTTCCAGGAGGTTGGC	0.985
nad1	734	245	UCG->UUG	Ser->Leu	AATGACCGGTCTATGCACAT	C->U	GCTCTTTCCAGGAGGTTGGC	0.985
nad1	823	275	CUU->UUU	Leu->Phe	GGTTTAGTATCAAGGTTCTT	C->U	TTTTTCTGTTTCTATATATA	0.951
nad1	823	275	CUU->UUU	Leu->Phe	GGTTTAGTATCAAGGTTCTT	C->U	TTTTTCTGTTTCTATATATA	0.951
nad2	958	320	CGU->UGU	Arg->Cys	TTGGACATGTAGGTTATATT	C->U	GTACTGGTTTCTCATGTGGA	1
nad2	1276	426	CGU->UGU	Arg->Cys	TAGTGACTAGCGTTATAGGT	C->U	GTTTTTATTATATACGCTTA	1
nad2	1298	433	GCG->GUG	Ala->Val	TTTTTATTATATACGCTTAG	C->U	GAAAAGAATGTTTTTTGATA	1
nad2	809	270	UCU->UUU	Ser->Phe	TGCAAATATGTCACGTGTTT	C->U	TATTGTTGCTTCCTATGGGG	0.999
nad2	1028	343	UCA->UUA	Ser->Leu	TGGTATATTTATTTATGCAT	C->U	AATGACGATAGATGCATTCG	0.999
nad2	1127	376	UCG->UUG	Ser->Leu	AGCCAAAACGAATCCTATTT	C->U	GGCTATGACCTTCTCCATTA	0.999
nad2	335	112	UCU->UUU	Ser->Phe	AAAAGAGAGGTTTGATGCTT	C->U	TGAATTCATTGTATTAATTC	0.998
nad2	361	121	CCU->UCU	Pro->Ser	TCATTGTATTAATTCCACTT	C->U	CTACTCGCAGTATGCTCTTA	0.998
nad2	394	132	CAU->UAU	His->Tyr	TGCTCTTAATGATCCCGGCT	C->U	ATGATTTAATTGCCATGTAT	0.998
nad2	497	166	UCA->UUA	Ser->Leu	ATTTTCCACGGAAGCCGGCT	C->U	AAAATATTTGATCTTAGGTG	0.998
nad2	920	307	CCU->CUU	Pro->Leu	CCAAACGAAAGTCAAAAGAC	C->U	TCTAGCTCATAGTTCGATTG	0.998
nad2	928	310	CAU->UAU	His->Tyr	AAGTCAAAAGACCTCTAGCT	C->U	ATAGTTCGATTGGACATGTA	0.998
nad2	962	321	ACU->AUU	Thr->Ile	ACATGTAGGTTATATTCGTA	C->U	TGGTTTCTCATGTGGAACCA	0.997
nad2	26	9	UCC->UUC	Ser->Phe	CAATCTTTTTTTAGCGGTTT	C->U	CCCAGAGATCTTTATCATTA	0.996
nad2	1057	353	CCA->UCA	Pro->Ser	TAGATGCATTCGCCATAGTT	C->U	CAGCATTACGGCAAACCCGT	0.996
nad2	356	119	CCA->CUA	Pro->Leu	TGAATTCATTGTATTAATTC	C->U	ACTTCCTACTCGCAGTATGC	0.995
nad2	1058	353	CCA->CUA	Pro->Leu	AGATGCATTCGCCATAGTTC	C->U	AGCATTACGGCAAACCCGTG	0.995
nad2	1246	416	CCA->UCA	Pro->Ser	GTGGGGCTTACTTCCTAGCC	C->U	CAGTGGGAGTAGTGACTAGC	0.995
nad2	388	130	CCG->UCG	Pro->Ser	GCAGTATGCTCTTAATGATC	C->U	CGGCTCATGATTTAATTGCC	0.994
nad2	1409	470	CCA->CUA	Pro->Leu	TTTCATTACTTCATCCTTTC	C->U	ATATCCCTCTCCCTTGTTCG	0.994
nad2	523	175	CCC->UCC	Pro->Ser	ATTTGATCTTAGGTGCATTT	C->U	CCTCTGGAATATTATTGTTC	0.993
nad2	1408	470	CCA->UCA	Pro->Ser	CTTTCATTACTTCATCCTTT	C->U	CATATCCCTCTCCCTTGTTC	0.993
nad2	800	267	UCA->UUA	Ser->Leu	CTCTATTTCTGCAAATATGT	C->U	ACGTGTTTCTATTGTTGCTT	0.99
nad2	1400	467	UCA->UUA	Ser->Leu	GACTTCCTCTTTCATTACTT	C->U	ATCCTTTCCATATCCCTCTC	0.99
nad2	1403	468	UCC->UUC	Ser->Phe	TTCCTCTTTCATTACTTCAT	C->U	CTTTCCATATCCCTCTCCCT	0.99
nad2	677	226	UCC->UUC	Ser->Phe	TCTTTTTATCGCTGTAGGAT	C->U	CCTATTCAAGATTACTGCAG	0.985
nad2	543	181	UUC->UUU	Phe->Phe	CCCTCTGGAATATTATTGTT	C->U	GGTTGTTCCATGATCTATGG	0.975
nad2	788	263	UCU->UUU	Ser->Phe	TGCGCCTAAAATCTCTATTT	C->U	TGCAAATATGTCACGTGTTT	0.973
nad2	367	123	CGC->UGC	Arg->Cys	TATTAATTCCACTTCCTACT	C->U	GCAGTATGCTCTTAATGATC	0.954
nad2	1416	472	CCC->CCU	Pro->Pro	ACTTCATCCTTTCCATATCC	C->U	TCTCCCTTGTTCGATCTTAC	0.954
nad3	80	27	CCA->CUA	Pro->Leu	TCCACTCGGTGTTCCTTTTC	C->U	ATTTGCTTCCAATAGTTCGA	1
nad3	137	46	UCC->UUC	Ser->Phe	GTCGGCCTACGAATGTGGTT	C->U	CGATCCCTCCGGTGATGCCA	1
nad3	190	64	CCU->UCU	Pro->Ser	ATATACGATTTTATCCGGTT	C->U	CTATTTTATTTATTATCCCT	1
nad3	317	106	UCU->UUU	Ser->Phe	ATTGATTTTGACGATTGGAT	C->U	TCTCTATGAATGGAAAAGGG	1
nad3	44	15	CCG->CUG	Pro->Leu	TATCTATTTAGTGATCAGTC	C->U	GCTAGTTTCTTTGATTCCAC	0.999
nad3	62	21	CCA->CUA	Pro->Leu	TCCGCTAGTTTCTTTGATTC	C->U	ACTCGGTGTTCCTTTTCCAT	0.999
nad3	209	70	CCU->CUU	Pro->Leu	TCCTATTTTATTTATTATCC	C->U	TGATCTGGAAGTCACCTTTT	0.999
nad3	230	77	UCU->UUU	Ser->Phe	TGATCTGGAAGTCACCTTTT	C->U	TTTTCCTTGGGCAGTACCTC	0.999
nad3	146	49	UCC->UUC	Ser->Phe	CGAATGTGGTTCCGATCCCT	C->U	CGGTGATGCCAGAAGTCGTT	0.998
nad3	185	62	CCG->CUG	Pro->Leu	TTTCGATATACGATTTTATC	C->U	GGTTCCTATTTTATTTATTA	0.998
nad3	208	70	CCU->UCU	Pro->Ser	TTCCTATTTTATTTATTATC	C->U	CTGATCTGGAAGTCACCTTT	0.998
nad3	275	92	UCU->UUU	Ser->Phe	CAAGATTGATCTGTTTGGAT	C->U	TTGGTCCATGATGGCCTTTT	0.995
nad3	251	84	CCU->CUU	Pro->Leu	TTTTCCTTGGGCAGTACCTC	C->U	TAACAAGATTGATCTGTTTG	0.989
nad3	61	21	CCA->UCA	Pro->Ser	GTCCGCTAGTTTCTTTGATT	C->U	CACTCGGTGTTCCTTTTCCA	0.981
nad3	247	83	CCU->UCU	Pro->Ser	TTTCTTTTCCTTGGGCAGTA	C->U	CTCCTAACAAGATTGATCTG	0.978
nad4	166	56	CGG->UGG	Arg->Trp	TTTTGTATCCCCCTGTTCCT	C->U	GGATACAATTCGATCCTTCT	1
nad4	401	134	UCC->UUC	Ser->Phe	ATTTCTAATGATCGCCGTGT	C->U	CTGCATGCTGGATCCTCTAC	1
nad4	977	326	CCG->CUG	Pro->Leu	GACTATTGGTATGTTTAGTC	C->U	GAACATACAGGGAATTGGAG	1
nad4	154	52	CCC->UCC	Pro->Ser	CTCTTATTACTTTTTTGTAT	C->U	CCCCTGTTCCTCGGATACAA	0.999
nad4	317	106	UCA->UUA	Ser->Leu	TCTGATCCCTATTTGCATTT	C->U	AGTGGGTTGGTCTGGTATGA	0.999
nad4	362	121	ACA->AUA	Thr->Ile	TTTTGGGAAAGAGTATATTA	C->U	AGCATTTCTAATTCGTGAAT	0.999
nad4	433	145	CUU->UUU	Leu->Phe	ATCCTCTACTATTCTATGTT	C->U	TTTCCGAAAGCGTGCCAATC	0.999
nad4	197	66	UCU->UUU	Ser->Phe	CGATCCTTCTACGGCCAAAT	C->U	TCAATTTGTGGAAAGCCTTC	0.998
nad4	1373	458	UCC->UUC	Ser->Phe	TCTAAATGGCAGAGAAGTTT	C->U	CATATTTCTACCTTTTCTTG	0.998
nad4	1417	473	CAC->UAC	His->Tyr	GACTTGTTCGGATGGGTGTT	C->U	ACCCCAAAGTGTTCCCGGAC	0.998
nad4	1433	478	CCG->CUG	Pro->Leu	TGTTCACCCCAAAGTGTTCC	C->U	GGACTGCATGCATACATCCG	0.998
nad4	74	25	ACU->AUU	Thr->Ile	TCCCGTGCTAGGAAGCATTA	C->U	TCCTCTTTTCATTCCAAATT	0.997
nad4	158	53	CCU->CUU	Pro->Leu	TATTACTTTTTTGTATCCCC	C->U	TGTTCCTCGGATACAATTCG	0.997
nad4	416	139	CCU->CUU	Pro->Leu	CGTGTCCTGCATGCTGGATC	C->U	TCTACTATTCTATGTTCTTT	0.997
nad4	437	146	UCC->UUC	Ser->Phe	TCTACTATTCTATGTTCTTT	C->U	CGAAAGCGTGCCAATCCCTA	0.997
nad4	1405	469	CGG->UGG	Arg->Trp	CTTTTCTTGTTGGACTTGTT	C->U	GGATGGGTGTTCACCCCAAA	0.997
nad4	449	150	CCA->CUA	Pro->Leu	TGTTCTTTCCGAAAGCGTGC	C->U	AATCCCTATGTTCATCATTA	0.996
nad4	77	26	CCU->CUU	Pro->Leu	CGTGCTAGGAAGCATTACTC	C->U	TCTTTTCATTCCAAATTCTT	0.995
nad4	376	126	CGU->UGU	Arg->Cys	ATATTACAGCATTTCTAATT	C->U	GTGAATTTCTAATGATCGCC	0.995
nad4	164	55	CCU->CUU	Pro->Leu	TTTTTTGTATCCCCCTGTTC	C->U	TCGGATACAATTCGATCCTT	0.994
nad4	856	286	CUA->UUA	Leu->Leu	TCACTCCTTTCATTTATACT	C->U	TAAGCGCGATTGCTATAATA	0.98
nad4	44	15	CCU->CUU	Pro->Leu	CTATTTCGATCTAAGTGGTC	C->U	TATTCTCTGTCCCGTGCTAG	0.974
nad4	107	36	CCG->CUG	Pro->Leu	TCCAAATTCTTCAATAAGAC	C->U	GATACGATTGATTGGTCTGT	0.963
nad4	30	10	UUC->UUU	Phe->Phe	CATTTCTGTGAATGCTATTT	C->U	GATCTAAGTGGTCCTATTCT	0.923
nad4L	41	14	UCU->UUU	Ser->Phe	CACTTTTTCTATGATCATCT	C->U	TATTTTAGGTATTCGGGGAA	1
nad4L	95	32	UCA->UUA	Ser->Leu	ACGAAATATTCTTATTATGT	C->U	AATGCCAATTGAATCAATGT	1
nad4L	100	34	CCA->UCA	Pro->Ser	ATATTCTTATTATGTCAATG	C->U	CAATTGAATCAATGTTATTA	1
nad4L	110	37	UCA->UUA	Ser->Leu	TATGTCAATGCCAATTGAAT	C->U	AATGTTATTAGCTGTCAATT	1
nad4L	179	60	UCA->UUA	Ser->Leu	GGATGATATGATGGGTCAAT	C->U	ATTTGCTTCATTAGTTCCAA	1
nad4L	281	94	UCU->UUU	Ser->Phe	AGGGACTATTGCTGTCGAAT	C->U	TATAAATTGCATTCAAGGTT	0.999
nad4L	55	19	CGG->UGG	Arg->Trp	TCATCTCTATTTTAGGTATT	C->U	GGGGAATCCTCCTTAATAGA	0.998
nad4L	188	63	UCA->UUA	Ser->Leu	GATGGGTCAATCATTTGCTT	C->U	ATTAGTTCCAACAGTGGCAG	0.997
nad4L	197	66	CCA->CUA	Pro->Leu	ATCATTTGCTTCATTAGTTC	C->U	AACAGTGGCAGCTGCGGAAT	0.996
nad5	1490	497	CCC->CUC	Pro->Leu	CAATTTTTGGGCCAATTCCC	C->U	CTTCGTACTACCAAAAAATG	0.999
nad5	1490	497	CCC->CUC	Pro->Leu	CAATTTTTGGGCCAATTCCC	C->U	CTTCGTACTACCAAAAAATG	0.999
nad5	1901	634	CCA->CUA	Pro->Leu	AATGTTACTTGGTTCAACTC	C->U	ATTTGTGACCTTTTCTCGTA	0.998
nad5	1916	639	UCU->UUU	Ser->Phe	AACTCCATTTGTGACCTTTT	C->U	TCGTATGTGGGACTCTCTAT	0.998
nad5	1901	634	CCA->CUA	Pro->Leu	AATGTTACTTGGTTCAACTC	C->U	ATTTGTGACCTTTTCTCGTA	0.998
nad5	1916	639	UCU->UUU	Ser->Phe	AACTCCATTTGTGACCTTTT	C->U	TCGTATGTGGGACTCTCTAT	0.998
nad5	1918	640	CGU->UGU	Arg->Cys	CTCCATTTGTGACCTTTTCT	C->U	GTATGTGGGACTCTCTATCT	0.997
nad5	1918	640	CGU->UGU	Arg->Cys	CTCCATTTGTGACCTTTTCT	C->U	GTATGTGGGACTCTCTATCT	0.997
nad5	1580	527	UCA->UUA	Ser->Leu	ACCTATTCTGTTTAGTACTT	C->U	AGGTGCTTCTCTAGCGTATA	0.996
nad5	1859	620	UCU->UUU	Ser->Phe	AAGTCAACTTCAAAGTGGAT	C->U	TGTCTATCATTATGCCTTTG	0.996
nad5	1580	527	UCA->UUA	Ser->Leu	ACCTATTCTGTTTAGTACTT	C->U	AGGTGCTTCTCTAGCGTATA	0.996
nad5	1859	620	UCU->UUU	Ser->Phe	AAGTCAACTTCAAAGTGGAT	C->U	TGTCTATCATTATGCCTTTG	0.996
nad5	1895	632	UCA->UUA	Ser->Leu	CTTTGCAATGTTACTTGGTT	C->U	AACTCCATTTGTGACCTTTT	0.993
nad5	1895	632	UCA->UUA	Ser->Leu	CTTTGCAATGTTACTTGGTT	C->U	AACTCCATTTGTGACCTTTT	0.993
nad5	1589	530	UCU->UUU	Ser->Phe	GTTTAGTACTTCAGGTGCTT	C->U	TCTAGCGTATAATGTAAATC	0.991
nad5	1589	530	UCU->UUU	Ser->Phe	GTTTAGTACTTCAGGTGCTT	C->U	TCTAGCGTATAATGTAAATC	0.991
nad5	1550	517	ACA->AUA	Thr->Ile	GTTTGCTGCTCCAACCATTA	C->U	AAAACTAATACCTATTCTGT	0.981
nad5	1550	517	ACA->AUA	Thr->Ile	GTTTGCTGCTCCAACCATTA	C->U	AAAACTAATACCTATTCTGT	0.981
nad5	1958	653	UCG->UUG	Ser->Leu	TTCTTGGGTAGATTCTAGAT	C->U	GTCTTTCATTTTGTTAGTGA	0.934
nad5	1958	653	UCG->UUG	Ser->Leu	TTCTTGGGTAGATTCTAGAT	C->U	GTCTTTCATTTTGTTAGTGA	0.934
nad6	146	49	UCC->UUC	Ser->Phe	TTTGTTAGGTCTCGACTTCT	C->U	CGCTATGATCTCCCCAGTAG	1
nad6	191	64	UCA->UUA	Ser->Leu	TATAGGAGCTATTGCCGTTT	C->U	ATTCCTATTCGTGGTTATGA	1
nad6	26	9	CCU->CUU	Pro->Leu	ACTTTCTGTTTTGTCGAGCC	C->U	TGCTTTGGTCTCTGGTTTGA	0.999
nad6	89	30	UCC->UUC	Ser->Phe	GGTACATTCCGTTTTGTTTT	C->U	CATCCTAGTCTTTTGCGACA	0.999
nad6	158	53	UCC->UUC	Ser->Phe	CGACTTCTCCGCTATGATCT	C->U	CCCAGTAGTTCATATAGGAG	0.998
nad6	169	57	CAU->UAU	His->Tyr	CTATGATCTCCCCAGTAGTT	C->U	ATATAGGAGCTATTGCCGTT	0.998
nad6	569	190	UCU->UUU	Ser->Phe	CCGACGAAATGCCTTGGATT	C->U	TAGGAGGACTATAATGAGGA	0.998
nad6	161	54	CCA->CUA	Pro->Leu	CTTCTCCGCTATGATCTCCC	C->U	AGTAGTTCATATAGGAGCTA	0.996
nad6	446	149	UCC->UUC	Ser->Phe	TTTGCTTTATACCTACTATT	C->U	CGTCTGGTTTTTGGTTTCTA	0.994
nad7	83	28	UCA->UUA	Ser->Leu	TGCTCATGGTGTTTCACGAT	C->U	AGTATTGGAAATGAACGGAG	1
nad7	383	128	UCA->UUA	Ser->Leu	TGCTATGGATGTGGGAGCAT	C->U	AACTCCGTTCCTTTGGGCTT	1
nad7	445	149	CCG->UCG	Pro->Ser	TGGAATTCTATGAAAGAGTC	C->U	CGGGAGCCAGGATGCATGCC	1
nad7	578	193	UCA->UUA	Ser->Leu	CGACGAATTAGAAGAGATGT	C->U	AACCGGCAACCGTATCTGGA	1
nad7	739	247	CUU->UUU	Leu->Phe	ATGTTCATGACCAATCGGAT	C->U	TTGACGTACCAGTAGGTACC	1
nad7	769	257	CGC->UGC	Arg->Cys	CAGTAGGTACCAGAGGAGAT	C->U	GCTATGATCGTTACTGTATC	1
nad7	137	46	UCA->UUA	Ser->Leu	TGCGGAACCACATATTGGAT	C->U	ACTCCATAGAGGGACTGAGA	0.999
nad7	244	82	CAU->UAU	His->Tyr	CGATGGCCCAAGAACACGCT	C->U	ATTCTTCAGCCGTAGAGAGA	0.999
nad7	344	115	UCA->UUA	Ser->Leu	AACTCGAATTTCAAATCATT	C->U	ACTTGCTTCAACTACTCATG	0.999
nad7	353	118	UCA->UUA	Ser->Leu	TTCAAATCATTCACTTGCTT	C->U	AACTACTCATGCTATGGATG	0.999
nad7	698	233	UCG->UUG	Ser->Leu	TCCTGGGGTATGCTGGGATT	C->U	GCGAAGAGCGGCACCTTACG	0.999
nad7	734	245	UCG->UUG	Ser->Leu	TTACGATGTTCATGACCAAT	C->U	GGATCTTGACGTACCAGTAG	0.999
nad7	836	279	CCU->CUU	Pro->Leu	TCGGATCATTGTGCAATGTC	C->U	TAATCAAATGCCTAGTGGCA	0.999
nad7	926	309	UCA->UUA	Ser->Leu	GAAACTATCCATGGAATCCT	C->U	AATTCACCATTTCGAACTTT	0.999
nad7	973	325	CCU->UCU	Pro->Ser	AAGGTTTTTCCGTACCAGCT	C->U	CTTCTACCTATACCGCAGTT	0.999
nad7	1088	363	UCA->UUA	Ser->Leu	AGCACCTGGCTTTGCCCATT	C->U	ACAAGGACTCGATTCTATGT	0.999
nad7	1103	368	UCU->UUU	Ser->Phe	CCATTCACAAGGACTCGATT	C->U	TATGTCCAAACATCACATGC	0.999
nad7	1124	375	CCA->CUA	Pro->Leu	TATGTCCAAACATCACATGC	C->U	AGCAGATGTAGTCACCATCA	0.999
nad7	44	15	UCC->UUC	Ser->Phe	CAAGAATTTCACTTCGAATT	C->U	CGGACCTCAACATCCTGCTG	0.998
nad7	533	178	UCC->UUC	Ser->Phe	ATGTCGAGATATTGATTCCT	C->U	CACACAACAATTTGCTTCTC	0.998
nad7	679	227	CCU->UCU	Pro->Ser	GTGGTGTAATGTTAAGAGGT	C->U	CTGGGGTATGCTGGGATTCG	0.997
nad7	38	13	UCG->UUG	Ser->Leu	GCAAATCAAGAATTTCACTT	C->U	GAATTCCGGACCTCAACATC	0.996
nad7	45	15	UCC->UCU	Ser->Ser	AAGAATTTCACTTCGAATTC	C->U	GGACCTCAACATCCTGCTGC	0.996
nad7	209	70	UCA->UUA	Ser->Leu	TTTACCTTATTTTGATCGTT	C->U	AGACTATGTTTCTACGATGG	0.996
nad7	335	112	UCA->UUA	Ser->Leu	CTGTGAAATAACTCGAATTT	C->U	AAATCATTCACTTGCTTCAA	0.994
nad7	251	84	UCA->UUA	Ser->Leu	CCAAGAACACGCTCATTCTT	C->U	AGCCGTAGAGAGACTTTTGA	0.993
nad7	77	26	UCA->UUA	Ser->Leu	TCCTGCTGCTCATGGTGTTT	C->U	ACGATCAGTATTGGAAATGA	0.991
nad7	724	242	CAU->UAU	His->Tyr	GAGCGGCACCTTACGATGTT	C->U	ATGACCAATCGGATCTTGAC	0.991
nad7	789	263	AUC->AUU	Ile->Ile	CGCTATGATCGTTACTGTAT	C->U	CGTATCGAAGAGATGCGACA	0.922
nad9	311	104	CCA->CUA	Pro->Leu	AATATCTCCGGTAGTCAGTC	C->U	ATTTCCATCAGCCGGCCGGT	1
nad9	92	31	UCU->UUU	Ser->Phe	ATCGGAACATGGGAATAGAT	C->U	TTATACCAATACTGACTACC	0.998
nad9	167	56	UCG->UUG	Ser->Leu	CTATACAAGGGTTCAAGTTT	C->U	GATCGATATTTGCGGAGTGG	0.998
nad9	223	75	CAU->UAU	His->Tyr	AACGCAGATTTGAAGTTGTC	C->U	ATAATTTACTGAGTACTCGG	0.998
nad9	328	110	CGG->UGG	Arg->Trp	GTCCATTTCCATCAGCCGGC	C->U	GGTGGGAGCGAGAAGTATGG	0.998
nad9	368	123	UCC->UUC	Ser->Phe	GGATATGTCTGGTGTTTCTT	C->U	CATCAATCATCCGGATTTAC	0.998
nad9	398	133	UCA->UUA	Ser->Leu	TCCGGATTTACGCCGTATAT	C->U	AACAGATTATGGTTTCGAGG	0.998
nad9	113	38	CCA->CUA	Pro->Leu	TTATACCAATACTGACTACC	C->U	ATTTCCATTGTTGTGCTTTC	0.995
nad9	298	100	CCG->UCG	Pro->Ser	ACGAAGTAACACGAATATCT	C->U	CGGTAGTCAGTCCATTTCCA	0.994
nad9	356	119	UCU->UUU	Ser->Phe	GCGAGAAGTATGGGATATGT	C->U	TGGTGTTTCTTCCATCAATC	0.99
nad9	190	64	CAU->UAU	His->Tyr	TCGATATTTGCGGAGTGGAT	C->U	ATCCCTCTCGAAAACGCAGA	0.939
rpl16	51	17	UGC->UGU	Cys->Cys	GAATTTCAGGTGTCAAAGTG	C->U	GGATCTCATATAGTTAAAAT	1
rpl16	245	82	ACA->AUA	Thr->Ile	TGAAGCAGCGCGTCGGGCTA	C->U	AATCGGACAATTCCATCGTG	1
rpl16	185	62	ACC->AUC	Thr->Ile	TGGTTTTGGAAGATATGGCA	C->U	CAAAAGTTGTAGAGCTGGTC	0.999
rpl16	416	139	CCA->CUA	Pro->Leu	TGTGTCCACGGGACAAATCC	C->U	ATTTGAAATGGATGGTGTGA	0.999
rpl16	142	48	CGC->UGC	Arg->Cys	AATGCAGATGTAGTAGGGGT	C->U	GCGAACCGGATGGTACACAA	0.998
rpl16	313	105	CUC->UUC	Leu->Phe	GTAAGATATGGGTAAGAGTT	C->U	TCGCAGATCTTCCTATTACG	0.998
rpl16	482	161	CCA->CUA	Pro->Leu	TAGATTAGCGGCGCATAAAC	C->U	ATGTTCGTCAACCAAGTTTG	0.998
rpl16	186	62	ACC->ACU	Thr->Thr	GGTTTTGGAAGATATGGCAC	C->U	AAAAGTTGTAGAGCTGGTCG	0.997
rpl16	488	163	UCG->UUG	Ser->Leu	AGCGGCGCATAAACCATGTT	C->U	GTCAACCAAGTTTGTTCAGT	0.992
rpl16	183	61	GGC->GGU	Gly->Gly	CTTGGTTTTGGAAGATATGG	C->U	ACCAAAAGTTGTAGAGCTGG	0.963
rpl16	402	134	UCC->UCU	Ser->Ser	GGTTGGATTGCTCGTGTGTC	C->U	ACGGGACAAATCCCATTTGA	0.903
rps1	131	44	CCU->CUU	Pro->Leu	GTTCTTGGTGGATGCAGGCC	C->U	TGGTACCCCCAAAATTTGTA	0.99
rps1	215	72	UCC->UUC	Ser->Phe	GTTTGAGAATAAGGTGGGAT	C->U	CAAGAATGTAGTGGCTGGTG	0.963
rps1	71	24	UCA->UUA	Ser->Leu	ATTATGTAGTGGAAACGCCT	C->U	ACAATCTTCAGTTTTACGCT	0.933
rps12	71	24	UCG->UUG	Ser->Leu	CACGGACCGTACTCGAGCTT	C->U	GGATCAATGTCCCCAGAAGC	1
rps12	289	97	CGU->UGU	Arg->Cys	CGCCAGGTGTGAAATCCCAT	C->U	GTATTCGAGGAGTCAAGGAT	1
rps12	196	66	CAC->UAC	His->Tyr	ATCGACATGATATATTTGCT	C->U	ACATTCCAGGCGAAGGTCAT	0.999
rps12	221	74	UCG->UUG	Ser->Leu	TCCAGGCGAAGGTCATAATT	C->U	GCAGGAACATTCTATAGTCT	0.999
rps12	284	95	UCC->UUC	Ser->Phe	AGATTCGCCAGGTGTGAAAT	C->U	CCATCGTATTCGAGGAGTCA	0.998
rps12	269	90	UCG->UUG	Ser->Leu	AGGAGGTAGAGTGAAAGATT	C->U	GCCAGGTGTGAAATCCCATC	0.995
rps13	287	96	UCG->UUG	Ser->Leu	AATTCGTCATCAAGATGGAT	C->U	GCCCTTACGCGGTCAACGAA	0.999
rps13	256	86	CGU->UGU	Arg->Cys	AACGATTAATTTCTATTTCT	C->U	GTTATCGTGGAATTCGTCAT	0.998
rps13	26	9	UCA->UUA	Ser->Leu	ATATATCTCAGGAGCTAGAT	C->U	ACTTCCCGATGAACAAGTAA	0.996
rps13	100	34	CGU->UGU	Arg->Cys	CGAAAAAAGCCATTCAGCTT	C->U	GTTATCGATTAGGTATCAGT	0.995
rps13	56	19	UCA->UUA	Ser->Leu	TGAACAAGTAAGAATTGCCT	C->U	AACAAAAATGGATGGAATTG	0.992
rps3	707	236	UCG->UUG	Ser->Leu	GCGCCCCTCCTTGAATTATT	C->U	GGTCATGCAATACTTTTTGA	0.998
rps3	1604	535	UCA->UUA	Ser->Leu	ATCTACTCGTAACGGAATTT	C->U	AGGTGTCAAAGTGCGGATCT	0.996
rps3	1573	525	CCU->UCU	Pro->Ser	ACCAGAAAATCGATTATGCT	C->U	CTGCGGAAGTATCTACTCGT	0.992
rps3	69	23	UUC->UUU	Phe->Phe	AGTTCAGATTCAAGTTGGTT	C->U	AGTGAGTATTATTTAGGTAA	0.98
rps4	335	112	CCG->CUG	Pro->Leu	TCTTCCTCAAGCAAGGCAGC	C->U	GATAAGTCATCGAAGGGTTT	0.997
rps4	938	313	UCU->UUU	Ser->Phe	AACACTAAAAGCTGTGGTAT	C->U	TTATGGACCTAACATAGGTC	0.997
rps4	998	333	CCU->CUU	Pro->Leu	ATTGAAAGATCCAAACCTTC	C->U	TCTTCGGAGCGGAAACGGAC	0.996
rps4	902	301	UCG->UUG	Ser->Leu	CGAACTACCTACTCATTATT	C->U	GGAGGTGAATCATAGAACAC	0.995
rps4	1003	335	CGG->UGG	Arg->Trp	AAGATCCAAACCTTCCTCTT	C->U	GGAGCGGAAACGGACGTGGC	0.995
rps4	278	93	UCG->UUG	Ser->Leu	ACTCAATCAAGAAACAAGAT	C->U	GGACGTGATTCCGGTTCGTC	0.994
rps4	49	17	CGG->UGG	Arg->Trp	GTCTACTTCCAGGAAATGTT	C->U	GGAACAGAGAACTTTCTCTA	0.993
rps4	989	330	CCA->CUA	Pro->Leu	CGACATAAGATTGAAAGATC	C->U	AAACCTTCCTCTTCGGAGCG	0.991
rps4	164	55	UCA->UUA	Ser->Leu	TCTAAACAGTAACATCAAAT	C->U	ACAAACTACACGAAAGTTGT	0.988
rps4	913	305	CAU->UAU	His->Tyr	CTCATTATTCGGAGGTGAAT	C->U	ATAGAACACTAAAAGCTGTG	0.985
rps4	873	291	AUC->AUU	Ile->Ile	TTTACTAGGAAGATAAGAAT	C->U	AAAAGGATCGAACTACCTAC	0.982
rps4	482	161	UCA->UUA	Ser->Leu	ATCTTTCTATATCGACATAT	C->U	AGTTGGAAAAATCGTAGGCA	0.97
rps4	38	13	CCA->CUA	Pro->Leu	TAAAACGTGTCGTCTACTTC	C->U	AGGAAATGTTCGGAACAGAG	0.95
rps4	290	97	CCG->CUG	Pro->Leu	AACAAGATCGGACGTGATTC	C->U	GGTTCGTCTCCATTTTAGTG	0.922
rps4	402	134	CAC->CAU	His->His	ACTCATTTGAAAGTTTCCCA	C->U	GGTGATCTAATATCTTTTAA	0.903
rps7	332	111	UCA->UUA	Ser->Leu	GATAAGCTTAGAGAAATGTT	C->U	ATTTGCTGAGATACTGGATG	0.996
rps7	277	93	CUU->UUU	Leu->Phe	CCTTAGCTATTCGTTGGATC	C->U	TTGGAGCAGCTTTCAAACGA	0.956

[truncated: 3 more sheets: Table S11, Table S12, Table S13]
